# Supplementary material for: 3,5-Bis(4-methyl­phen­yl)-1-phenyl-4,5-dihydro-1H-pyrazole
Source: Acta Crystallogr Sect E Struct Rep Online. 2011 Mar 31;67(Pt 4):o1019. doi: 10.1107/S1600536811011494 (PMC3099927; doi:10.1107/S1600536811011494)
Supplement: Supplementary file 1 [file e-67-o1019-sup1.cif]

##############################################################################
###                                                                        ###
###        Electronic paper (Acta Crystallographica Section E)             ###
###                                                                        ###
##############################################################################
#                                                                            #
# This CIF contains the data in a paper accepted for publication in Acta     #
# Crystallographica Section E. It conforms to the requirements of Notes      #
# for Authors for Section E, and has been peer reviewed under the auspices   #
# of the IUCr Commission on Journals.                                        #
#                                                                            #
# Full details of the Crystallographic Information File format               #
# are given in the paper "The Crystallographic Information File (CIF):       #
# a New Standard Archive File for Crystallography" by S. R. Hall, F. H.      #
# Allen and I. D. Brown [Acta Cryst. (1991), A47, 655-685].                  #
#                                                                            #
# The current version of the core CIF dictionary is obtainable from          #
# ftp://ftp.iucr.org/pub/cif_core.dic. The current version number is 2.4.    #
#                                                                            #
# Software is freely available for graphical display of the structure(s) in  #
# this CIF.  For information consult the CIF home page http://www.iucr.org/  #
# cif/home.html                                                              #
#                                                                            #
# This file may be used for bona fide research purposes within the           #
# scientific community so long as proper attribution is given to the journal # 
# article from which it was obtained.                                        #
#                                                                            #
##############################################################################
                                             
data_global
_audit_creation_method     'PLATON <TABLE ACC> option'
_journal_date_recd_electronic     2011-03-25
_journal_date_accepted     2011-03-28
_journal_name_full     'Acta Crystallographica, Section E'
_journal_year     2011
_journal_volume     67
_journal_issue      4
_journal_page_first     o1019
_journal_page_last     o1019
_journal_paper_category     QO
_journal_coeditor_code     HB5825
_publ_contact_author_name
; Dr. Mehmet Akkurt
;
_publ_contact_author_address
; Department of Physics
  Faculty of Arts and Sciences
  Erciyes University
  38039 Kayseri
  Turkey
;
_publ_contact_author_email     akkurt@erciyes.edu.tr
_publ_contact_author_fax     '+90-352-4374933'
_publ_contact_author_phone     '+90-352-4374901 ext. 33106'
_publ_section_title
;
3,5-Bis(4-methylphenyl)-1-phenyl-4,5-dihydro-1<i>H</i>-pyrazole
;
loop_
    _publ_author_name
    _publ_author_address
    'Ray J. Butcher'
;
Department of Chemistry,
Howard University,
525 College Street NW,
Washington,
DC 20059,
USA
;
    'Mehmet Akkurt'
;
Department of Physics,
Faculty of Sciences,
Erciyes University,
38039 Kayseri,
Turkey
;
    'S. Samshuddin'
;
Department of Studies in Chemistry,
Mangalore University,
Mangalagangotri 574 199,
India
;
    'B. Narayana'
;
Department of Studies in Chemistry,
Mangalore University,
Mangalagangotri 574 199,
India
;
    'H. S. Yathirajan'
;
Department of Studies in Chemistry,
University of Mysore,
Manasagangotri,
Mysore 570 006,
India
;
data_I
_chemical_name_systematic
;
3,5-Bis(4-methylphenyl)-1-phenyl-4,5-dihydro-1<i>H</i>-pyrazole
;
_chemical_name_common     ?
_chemical_formula_moiety     'C23 H22 N2'
_chemical_formula_sum     'C23 H22 N2'
_chemical_formula_structural     ?
_chemical_formula_iupac     'C23 H22 N2'
_chemical_formula_weight     326.43
_chemical_melting_point     ?
_symmetry_cell_setting     monoclinic
_symmetry_space_group_name_H-M     'P 21/n'
_symmetry_space_group_name_Hall     '-P 2yn'
loop_
    _symmetry_equiv_pos_site_id
    _symmetry_equiv_pos_as_xyz
    1 x,y,z
    2 1/2-x,1/2+y,1/2-z
    3 -x,-y,-z
    4 1/2+x,1/2-y,1/2+z
_cell_length_a     5.8113(3)
_cell_length_b     10.6959(5)
_cell_length_c     28.4455(13)
_cell_angle_alpha     90
_cell_angle_beta     94.983(4)
_cell_angle_gamma     90
_cell_volume     1761.41(15)
_cell_formula_units_Z     4
_cell_measurement_reflns_used     6406
_cell_measurement_theta_min     4.41
_cell_measurement_theta_max     75.48
_cell_measurement_temperature     123(2)
_exptl_crystal_description     needle
_exptl_crystal_colour     yellow
_exptl_crystal_size_max     0.53
_exptl_crystal_size_mid     0.11
_exptl_crystal_size_min     0.07
_exptl_crystal_size_rad     ?
_exptl_crystal_density_diffrn     1.231
_exptl_crystal_density_meas     ?
_exptl_crystal_density_method     'Not Measured'
_exptl_crystal_F_000     696
_exptl_absorpt_coefficient_mu     0.551
_exptl_absorpt_correction_type     multi-scan
_exptl_absorpt_process_details
                                '(<i>CrysAlis PRO</i>;Oxford Diffraction, 2007)'
_exptl_absorpt_correction_T_min     0.736
_exptl_absorpt_correction_T_max     1.000
_exptl_special_details
;
;
_diffrn_ambient_temperature     123(2)
_diffrn_radiation_type     CuK\a
_diffrn_radiation_wavelength     1.54178
_diffrn_radiation_source     'Enhance (Cu) X-ray Source'
_diffrn_radiation_monochromator     graphite
_diffrn_measurement_device_type
                                   'Oxford Diffraction Xcalibur Ruby Gemini CCD'
_diffrn_measurement_method     '\w scans'
_diffrn_detector_area_resol_mean     10.5081
_diffrn_reflns_number     12872
_diffrn_reflns_av_R_equivalents     0.0328
_diffrn_reflns_av_sigmaI/netI     0.0272
_diffrn_reflns_theta_min     4.42
_diffrn_reflns_theta_max     75.65
_diffrn_reflns_theta_full     67.50
_diffrn_measured_fraction_theta_max     0.986
_diffrn_measured_fraction_theta_full     1.000
_diffrn_reflns_limit_h_min     -7
_diffrn_reflns_limit_h_max     6
_diffrn_reflns_limit_k_min     -13
_diffrn_reflns_limit_k_max     13
_diffrn_reflns_limit_l_min     -34
_diffrn_reflns_limit_l_max     35
_diffrn_reflns_reduction_process
;
;
_diffrn_standards_number     ?
_diffrn_standards_interval_count     ?
_diffrn_standards_interval_time     ?
_diffrn_standards_decay_%     ?
_refine_special_details
;
Refinement on <i>F</i>^2^ for ALL reflections except those flagged by the user
for potential systematic errors. Weighted <i>R</i>-factors <i>wR</i> and all
goodnesses of fit <i>S</i> are based on <i>F</i>^2^, conventional
<i>R</i>-factors <i>R</i> are based on <i>F</i>, with <i>F</i> set to zero for
negative <i>F</i>^2^. The observed criterion of <i>F</i>^2^ > \s(<i>F</i>^2^)
is used only for calculating -<i>R</i>-factor-obs <i>etc</i>. and is not
relevant to the choice of reflections for refinement. <i>R</i>-factors based
on <i>F</i>^2^ are statistically about twice as large as those based on
<i>F</i>, and <i>R</i>-factors based on ALL data will be even larger.
;
_reflns_number_total     3615
_reflns_number_gt     3096
_reflns_threshold_expression     I>2\s(I)
_refine_ls_structure_factor_coef     Fsqd
_refine_ls_matrix_type     full
_refine_ls_R_factor_all     0.0503
_refine_ls_R_factor_gt     0.0430
_refine_ls_wR_factor_gt     0.1134
_refine_ls_wR_factor_ref     0.1192
_refine_ls_goodness_of_fit_ref     1.031
_refine_ls_restrained_S_all     1.031
_refine_ls_number_reflns     3615
_refine_ls_number_parameters     228
_refine_ls_number_restraints     0
_refine_ls_number_constraints     ?
_refine_ls_hydrogen_treatment     constr
_refine_ls_weighting_scheme     calc
_refine_ls_weighting_details
         'calc w=1/[\s^2^(Fo^2^)+(0.0644P)^2^+0.4363P] where P=(Fo^2^+2Fc^2^)/3'
_atom_sites_solution_hydrogens     geom
_atom_sites_solution_primary     direct
_atom_sites_solution_secondary     difmap
_refine_ls_shift/su_max     0.001
_refine_ls_shift/su_mean     0.000
_refine_diff_density_max     0.307
_refine_diff_density_min     -0.206
_refine_ls_extinction_method     'none'
_refine_ls_abs_structure_details     ?
_refine_ls_abs_structure_Flack     .
loop_
    _atom_type_symbol
    _atom_type_description
    _atom_type_scat_dispersion_real
    _atom_type_scat_dispersion_imag
    _atom_type_scat_source
    C C 0.0181 0.0091 ' International Tables Vol C Tables 4.2.6.8 and 6.1.1.4'
    H H 0.0000 0.0000 ' International Tables Vol C Tables 4.2.6.8 and 6.1.1.4'
    N N 0.0311 0.0180 ' International Tables Vol C Tables 4.2.6.8 and 6.1.1.4'
_computing_data_collection     '<i>CrysAlis PRO</i> (Oxford Diffraction, 2007)'
_computing_cell_refinement     '<i>CrysAlis PRO</i> (Oxford Diffraction, 2007)'
_computing_data_reduction     '<i>CrysAlis RED</i> (Oxford Diffraction, 2007)'
_computing_structure_solution     '<i>SHELXS97</i> (Sheldrick, 2008)'
_computing_structure_refinement     '<i>SHELXL97</i> (Sheldrick, 2008)'
_computing_molecular_graphics     '<i>ORTEP-3</i> (Farrugia, 1997)'
_computing_publication_material
                  '<i>WinGx</i> (Farrugia, 1999) and <i>PLATON</i> (Spek, 2009)'
loop_
    _atom_site_type_symbol
    _atom_site_label
    _atom_site_fract_x
    _atom_site_fract_y
    _atom_site_fract_z
    _atom_site_U_iso_or_equiv
    _atom_site_thermal_displace_type
    _atom_site_calc_flag
    _atom_site_refinement_flags
    _atom_site_occupancy
    _atom_site_disorder_assembly
    _atom_site_disorder_group
    N N1 0.03560(19) 0.23302(10) 0.66268(4) 0.0274(3) Uani d . 1.000 . .
    N N2 0.24215(19) 0.20597(10) 0.68799(4) 0.0255(3) Uani d . 1.000 . .
    C C1 0.2985(2) 0.29796(11) 0.71599(4) 0.0246(3) Uani d . 1.000 . .
    C C2 0.1238(2) 0.40318(12) 0.71220(4) 0.0269(4) Uani d . 1.000 . .
    C C3 -0.0306(2) 0.36569(12) 0.66740(5) 0.0257(3) Uani d . 1.000 . .
    C C4 -0.0433(2) 0.15597(12) 0.62528(4) 0.0253(3) Uani d . 1.000 . .
    C C5 -0.2649(2) 0.17337(14) 0.60319(5) 0.0331(4) Uani d . 1.000 . .
    C C6 -0.3486(3) 0.09418(15) 0.56701(5) 0.0355(4) Uani d . 1.000 . .
    C C7 -0.2145(3) -0.00281(14) 0.55219(5) 0.0380(5) Uani d . 1.000 . .
    C C8 0.0064(3) -0.01954(15) 0.57400(5) 0.0374(4) Uani d . 1.000 . .
    C C9 0.0931(2) 0.05842(13) 0.61021(5) 0.0297(4) Uani d . 1.000 . .
    C C10 0.5036(2) 0.29188(12) 0.74964(4) 0.0243(3) Uani d . 1.000 . .
    C C11 0.5501(2) 0.38492(12) 0.78377(5) 0.0276(4) Uani d . 1.000 . .
    C C12 0.7391(2) 0.37447(12) 0.81698(5) 0.0282(4) Uani d . 1.000 . .
    C C13 0.8878(2) 0.27223(12) 0.81727(5) 0.0272(4) Uani d . 1.000 . .
    C C14 0.8428(2) 0.18087(12) 0.78254(5) 0.0289(4) Uani d . 1.000 . .
    C C15 0.6556(2) 0.18988(12) 0.74930(5) 0.0266(4) Uani d . 1.000 . .
    C C16 1.0901(3) 0.26048(14) 0.85368(5) 0.0342(4) Uani d . 1.000 . .
    C C17 0.0167(2) 0.44225(12) 0.62430(4) 0.0247(3) Uani d . 1.000 . .
    C C18 0.2099(2) 0.41944(13) 0.59980(5) 0.0302(4) Uani d . 1.000 . .
    C C19 0.2591(2) 0.49430(14) 0.56221(5) 0.0317(4) Uani d . 1.000 . .
    C C20 0.1173(3) 0.59488(12) 0.54784(5) 0.0294(4) Uani d . 1.000 . .
    C C21 -0.0768(3) 0.61616(12) 0.57187(5) 0.0314(4) Uani d . 1.000 . .
    C C22 -0.1273(2) 0.54094(12) 0.60961(5) 0.0285(4) Uani d . 1.000 . .
    C C23 0.1766(3) 0.67715(14) 0.50757(5) 0.0388(4) Uani d . 1.000 . .
    H H2A 0.19920 0.48500 0.70820 0.0320 Uiso c R 1.000 . .
    H H2B 0.03430 0.40650 0.74020 0.0320 Uiso c R 1.000 . .
    H H3A -0.19730 0.37210 0.67330 0.0310 Uiso c R 1.000 . .
    H H5A -0.35870 0.23960 0.61290 0.0400 Uiso c R 1.000 . .
    H H6A -0.49980 0.10670 0.55220 0.0430 Uiso c R 1.000 . .
    H H7A -0.27280 -0.05700 0.52750 0.0460 Uiso c R 1.000 . .
    H H8A 0.09980 -0.08560 0.56390 0.0450 Uiso c R 1.000 . .
    H H9A 0.24470 0.04570 0.62480 0.0360 Uiso c R 1.000 . .
    H H11A 0.45170 0.45570 0.78420 0.0330 Uiso c R 1.000 . .
    H H12A 0.76760 0.43840 0.83990 0.0340 Uiso c R 1.000 . .
    H H14A 0.94320 0.11100 0.78180 0.0350 Uiso c R 1.000 . .
    H H15A 0.62960 0.12660 0.72600 0.0320 Uiso c R 1.000 . .
    H H16A 1.04610 0.29080 0.88410 0.0510 Uiso c R 1.000 . .
    H H16B 1.21930 0.31040 0.84400 0.0510 Uiso c R 1.000 . .
    H H16C 1.13670 0.17260 0.85660 0.0510 Uiso c R 1.000 . .
    H H18A 0.30930 0.35160 0.60900 0.0360 Uiso c R 1.000 . .
    H H19A 0.39150 0.47680 0.54600 0.0380 Uiso c R 1.000 . .
    H H21A -0.17720 0.68340 0.56240 0.0380 Uiso c R 1.000 . .
    H H22A -0.26150 0.55730 0.62540 0.0340 Uiso c R 1.000 . .
    H H23A 0.05160 0.73740 0.50010 0.0580 Uiso c R 1.000 . .
    H H23B 0.19620 0.62540 0.47980 0.0580 Uiso c R 1.000 . .
    H H23C 0.32050 0.72220 0.51660 0.0580 Uiso c R 1.000 . .
loop_
    _atom_site_aniso_label
    _atom_site_aniso_U_11
    _atom_site_aniso_U_22
    _atom_site_aniso_U_33
    _atom_site_aniso_U_12
    _atom_site_aniso_U_13
    _atom_site_aniso_U_23
    N1 0.0281(6) 0.0256(5) 0.0276(6) 0.0039(4) -0.0019(4) 0.0005(4)
    N2 0.0263(5) 0.0264(5) 0.0234(5) 0.0016(4) -0.0005(4) 0.0017(4)
    C1 0.0293(6) 0.0236(6) 0.0213(6) 0.0016(5) 0.0049(5) 0.0019(4)
    C2 0.0328(7) 0.0254(6) 0.0229(6) 0.0042(5) 0.0047(5) 0.0007(5)
    C3 0.0249(6) 0.0254(6) 0.0270(6) 0.0035(5) 0.0043(5) 0.0009(5)
    C4 0.0276(6) 0.0256(6) 0.0228(6) -0.0036(5) 0.0028(5) 0.0033(5)
    C5 0.0301(7) 0.0363(7) 0.0325(7) 0.0025(5) 0.0007(5) 0.0029(6)
    C6 0.0296(7) 0.0454(8) 0.0301(7) -0.0057(6) -0.0047(6) 0.0062(6)
    C7 0.0461(9) 0.0390(8) 0.0277(7) -0.0096(6) -0.0038(6) -0.0025(6)
    C8 0.0430(8) 0.0361(7) 0.0326(7) 0.0022(6) 0.0003(6) -0.0061(6)
    C9 0.0286(7) 0.0318(7) 0.0282(7) 0.0003(5) -0.0002(5) -0.0008(5)
    C10 0.0283(6) 0.0243(6) 0.0206(6) -0.0009(5) 0.0036(5) 0.0032(5)
    C11 0.0341(7) 0.0242(6) 0.0247(6) 0.0025(5) 0.0040(5) 0.0012(5)
    C12 0.0366(7) 0.0266(6) 0.0213(6) -0.0036(5) 0.0028(5) -0.0014(5)
    C13 0.0292(7) 0.0286(6) 0.0237(6) -0.0043(5) 0.0019(5) 0.0050(5)
    C14 0.0299(7) 0.0250(6) 0.0316(7) 0.0025(5) 0.0013(5) 0.0023(5)
    C15 0.0315(7) 0.0229(6) 0.0252(6) -0.0009(5) 0.0020(5) -0.0011(5)
    C16 0.0350(7) 0.0342(7) 0.0320(7) -0.0050(6) -0.0044(6) 0.0026(6)
    C17 0.0247(6) 0.0267(6) 0.0224(6) 0.0011(5) 0.0000(5) -0.0009(5)
    C18 0.0271(7) 0.0344(7) 0.0292(7) 0.0067(5) 0.0027(5) 0.0020(5)
    C19 0.0290(7) 0.0390(7) 0.0277(7) -0.0002(5) 0.0060(5) -0.0015(5)
    C20 0.0377(7) 0.0288(6) 0.0210(6) -0.0067(5) -0.0018(5) -0.0020(5)
    C21 0.0393(8) 0.0260(6) 0.0282(7) 0.0052(5) -0.0017(6) 0.0008(5)
    C22 0.0292(7) 0.0291(6) 0.0272(6) 0.0051(5) 0.0031(5) -0.0018(5)
    C23 0.0546(9) 0.0354(7) 0.0264(7) -0.0087(6) 0.0034(6) 0.0017(6)
_geom_special_details
;
Bond distances, angles <i>etc</i>. have been calculated using the rounded
fractional coordinates. All su's are estimated from the variances of the
(full) variance-covariance matrix. The cell e.s.d.'s are taken into account in
the estimation of distances, angles and torsion angles
;
loop_
    _geom_bond_atom_site_label_1
    _geom_bond_atom_site_label_2
    _geom_bond_site_symmetry_1
    _geom_bond_site_symmetry_2
    _geom_bond_distance
    _geom_bond_publ_flag
    N1 N2 . . 1.3758(16) no
    N1 C3 . . 1.4794(17) no
    N1 C4 . . 1.3916(16) no
    N2 C1 . . 1.2901(16) no
    C1 C2 . . 1.5132(17) no
    C1 C10 . . 1.4639(16) no
    C2 C3 . . 1.5464(18) no
    C3 C17 . . 1.5191(18) no
    C4 C5 . . 1.3955(17) no
    C4 C9 . . 1.3999(18) no
    C5 C6 . . 1.388(2) no
    C6 C7 . . 1.385(2) no
    C7 C8 . . 1.388(2) no
    C8 C9 . . 1.386(2) no
    C10 C11 . . 1.4001(18) no
    C10 C15 . . 1.4043(18) no
    C11 C12 . . 1.3896(18) no
    C12 C13 . . 1.3934(18) no
    C13 C14 . . 1.3980(19) no
    C13 C16 . . 1.503(2) no
    C14 C15 . . 1.3813(18) no
    C17 C18 . . 1.3935(17) no
    C17 C22 . . 1.3887(18) no
    C18 C19 . . 1.385(2) no
    C19 C20 . . 1.395(2) no
    C20 C21 . . 1.388(2) no
    C20 C23 . . 1.508(2) no
    C21 C22 . . 1.393(2) no
    C2 H2A . . 0.9900 no
    C2 H2B . . 0.9900 no
    C3 H3A . . 1.0000 no
    C5 H5A . . 0.9500 no
    C6 H6A . . 0.9500 no
    C7 H7A . . 0.9500 no
    C8 H8A . . 0.9500 no
    C9 H9A . . 0.9500 no
    C11 H11A . . 0.9500 no
    C12 H12A . . 0.9500 no
    C14 H14A . . 0.9500 no
    C15 H15A . . 0.9500 no
    C16 H16A . . 0.9800 no
    C16 H16B . . 0.9800 no
    C16 H16C . . 0.9800 no
    C18 H18A . . 0.9500 no
    C19 H19A . . 0.9500 no
    C21 H21A . . 0.9500 no
    C22 H22A . . 0.9500 no
    C23 H23A . . 0.9800 no
    C23 H23B . . 0.9800 no
    C23 H23C . . 0.9800 no
loop_
    _geom_angle_atom_site_label_1
    _geom_angle_atom_site_label_2
    _geom_angle_atom_site_label_3
    _geom_angle_site_symmetry_1
    _geom_angle_site_symmetry_2
    _geom_angle_site_symmetry_3
    _geom_angle
    _geom_angle_publ_flag
    N2 N1 C3 . . . 112.10(10) no
    N2 N1 C4 . . . 119.35(10) no
    C3 N1 C4 . . . 124.50(11) no
    N1 N2 C1 . . . 109.02(10) no
    N2 C1 C2 . . . 112.98(10) no
    N2 C1 C10 . . . 121.23(11) no
    C2 C1 C10 . . . 125.64(10) no
    C1 C2 C3 . . . 101.74(10) no
    N1 C3 C2 . . . 100.76(10) no
    N1 C3 C17 . . . 112.15(11) no
    C2 C3 C17 . . . 113.12(10) no
    N1 C4 C5 . . . 119.68(12) no
    N1 C4 C9 . . . 121.18(11) no
    C5 C4 C9 . . . 119.11(12) no
    C4 C5 C6 . . . 120.19(13) no
    C5 C6 C7 . . . 120.84(15) no
    C6 C7 C8 . . . 118.92(14) no
    C7 C8 C9 . . . 121.14(14) no
    C4 C9 C8 . . . 119.81(12) no
    C1 C10 C11 . . . 121.26(11) no
    C1 C10 C15 . . . 120.46(11) no
    C11 C10 C15 . . . 118.25(11) no
    C10 C11 C12 . . . 120.52(11) no
    C11 C12 C13 . . . 121.35(12) no
    C12 C13 C14 . . . 117.81(12) no
    C12 C13 C16 . . . 121.15(12) no
    C14 C13 C16 . . . 121.04(11) no
    C13 C14 C15 . . . 121.52(12) no
    C10 C15 C14 . . . 120.53(12) no
    C3 C17 C18 . . . 121.29(11) no
    C3 C17 C22 . . . 120.40(11) no
    C18 C17 C22 . . . 118.25(12) no
    C17 C18 C19 . . . 120.94(12) no
    C18 C19 C20 . . . 121.05(12) no
    C19 C20 C21 . . . 117.84(13) no
    C19 C20 C23 . . . 120.31(14) no
    C21 C20 C23 . . . 121.85(13) no
    C20 C21 C22 . . . 121.30(13) no
    C17 C22 C21 . . . 120.61(12) no
    C1 C2 H2A . . . 111.00 no
    C1 C2 H2B . . . 111.00 no
    C3 C2 H2A . . . 111.00 no
    C3 C2 H2B . . . 111.00 no
    H2A C2 H2B . . . 109.00 no
    N1 C3 H3A . . . 110.00 no
    C2 C3 H3A . . . 110.00 no
    C17 C3 H3A . . . 110.00 no
    C4 C5 H5A . . . 120.00 no
    C6 C5 H5A . . . 120.00 no
    C5 C6 H6A . . . 120.00 no
    C7 C6 H6A . . . 120.00 no
    C6 C7 H7A . . . 121.00 no
    C8 C7 H7A . . . 121.00 no
    C7 C8 H8A . . . 119.00 no
    C9 C8 H8A . . . 119.00 no
    C4 C9 H9A . . . 120.00 no
    C8 C9 H9A . . . 120.00 no
    C10 C11 H11A . . . 120.00 no
    C12 C11 H11A . . . 120.00 no
    C11 C12 H12A . . . 119.00 no
    C13 C12 H12A . . . 119.00 no
    C13 C14 H14A . . . 119.00 no
    C15 C14 H14A . . . 119.00 no
    C10 C15 H15A . . . 120.00 no
    C14 C15 H15A . . . 120.00 no
    C13 C16 H16A . . . 109.00 no
    C13 C16 H16B . . . 109.00 no
    C13 C16 H16C . . . 109.00 no
    H16A C16 H16B . . . 109.00 no
    H16A C16 H16C . . . 110.00 no
    H16B C16 H16C . . . 109.00 no
    C17 C18 H18A . . . 120.00 no
    C19 C18 H18A . . . 120.00 no
    C18 C19 H19A . . . 119.00 no
    C20 C19 H19A . . . 120.00 no
    C20 C21 H21A . . . 119.00 no
    C22 C21 H21A . . . 119.00 no
    C17 C22 H22A . . . 120.00 no
    C21 C22 H22A . . . 120.00 no
    C20 C23 H23A . . . 110.00 no
    C20 C23 H23B . . . 109.00 no
    C20 C23 H23C . . . 110.00 no
    H23A C23 H23B . . . 109.00 no
    H23A C23 H23C . . . 109.00 no
    H23B C23 H23C . . . 109.00 no
loop_
    _geom_torsion_atom_site_label_1
    _geom_torsion_atom_site_label_2
    _geom_torsion_atom_site_label_3
    _geom_torsion_atom_site_label_4
    _geom_torsion_site_symmetry_1
    _geom_torsion_site_symmetry_2
    _geom_torsion_site_symmetry_3
    _geom_torsion_site_symmetry_4
    _geom_torsion
    _geom_torsion_publ_flag
    C3 N1 N2 C1 . . . . 12.24(14) no
    C4 N1 N2 C1 . . . . 170.61(11) no
    N2 N1 C3 C2 . . . . -18.27(13) no
    N2 N1 C3 C17 . . . . 102.32(12) no
    C4 N1 C3 C2 . . . . -175.32(11) no
    C4 N1 C3 C17 . . . . -54.74(15) no
    N2 N1 C4 C5 . . . . 172.10(12) no
    N2 N1 C4 C9 . . . . -5.93(18) no
    C3 N1 C4 C5 . . . . -32.39(18) no
    C3 N1 C4 C9 . . . . 149.59(12) no
    N1 N2 C1 C2 . . . . 0.12(14) no
    N1 N2 C1 C10 . . . . 175.95(10) no
    N2 C1 C2 C3 . . . . -11.25(13) no
    C10 C1 C2 C3 . . . . 173.14(11) no
    N2 C1 C10 C11 . . . . -172.36(12) no
    N2 C1 C10 C15 . . . . 5.72(18) no
    C2 C1 C10 C11 . . . . 2.91(18) no
    C2 C1 C10 C15 . . . . -179.01(11) no
    C1 C2 C3 N1 . . . . 16.33(11) no
    C1 C2 C3 C17 . . . . -103.56(11) no
    N1 C3 C17 C18 . . . . -36.48(16) no
    N1 C3 C17 C22 . . . . 146.44(12) no
    C2 C3 C17 C18 . . . . 76.66(15) no
    C2 C3 C17 C22 . . . . -100.43(13) no
    N1 C4 C5 C6 . . . . -177.62(13) no
    C9 C4 C5 C6 . . . . 0.5(2) no
    N1 C4 C9 C8 . . . . 177.64(13) no
    C5 C4 C9 C8 . . . . -0.4(2) no
    C4 C5 C6 C7 . . . . -0.1(2) no
    C5 C6 C7 C8 . . . . -0.3(2) no
    C6 C7 C8 C9 . . . . 0.3(2) no
    C7 C8 C9 C4 . . . . 0.0(2) no
    C1 C10 C11 C12 . . . . 176.68(12) no
    C15 C10 C11 C12 . . . . -1.44(19) no
    C1 C10 C15 C14 . . . . -176.72(12) no
    C11 C10 C15 C14 . . . . 1.41(19) no
    C10 C11 C12 C13 . . . . 0.3(2) no
    C11 C12 C13 C14 . . . . 0.90(19) no
    C11 C12 C13 C16 . . . . -179.14(13) no
    C12 C13 C14 C15 . . . . -0.93(19) no
    C16 C13 C14 C15 . . . . 179.11(13) no
    C13 C14 C15 C10 . . . . -0.2(2) no
    C3 C17 C18 C19 . . . . -176.21(12) no
    C22 C17 C18 C19 . . . . 0.94(19) no
    C3 C17 C22 C21 . . . . 176.07(12) no
    C18 C17 C22 C21 . . . . -1.10(19) no
    C17 C18 C19 C20 . . . . 0.2(2) no
    C18 C19 C20 C21 . . . . -1.1(2) no
    C18 C19 C20 C23 . . . . 178.58(13) no
    C19 C20 C21 C22 . . . . 1.0(2) no
    C23 C20 C21 C22 . . . . -178.74(13) no
    C20 C21 C22 C17 . . . . 0.2(2) no
loop_
    _geom_hbond_atom_site_label_D
    _geom_hbond_atom_site_label_H
    _geom_hbond_atom_site_label_A
    _geom_hbond_site_symmetry_A
    _geom_hbond_distance_DH
    _geom_hbond_distance_HA
    _geom_hbond_distance_DA
    _geom_hbond_angle_DHA
    _geom_hbond_publ_flag
    C2 H2B Cg3 1_455 0.99 2.74 3.5766(13) 142 yes
    C12 H12A Cg2 2_556 0.95 2.69 3.5485(15) 150 yes
    C16 H16C Cg4 2_646 0.98 2.81 3.6144(17) 140 yes
    C23 H23B Cg4 3_566 0.98 2.77 3.5742(16) 140 yes
