# Supplementary material for: 3,5-Bis(4-methyl­phen­yl)-1-phenyl-4,5-dihydro-1H-pyrazole
Source: Acta Crystallogr Sect E Struct Rep Online. 2011 Mar 31;67(Pt 4):o1019. doi: 10.1107/S1600536811011494 (PMC3099927; doi:10.1107/S1600536811011494)
Supplement: Supplementary file 2 [file e-67-o1019-Isup2.hkl]

# 
# h,k,l, Fc-squared, Fo-squared, sigma(Fo-squared) and status flag 
# 
data_I
_shelx_title ' bn-7a in P2(1)/n' 
_shelx_refln_list_code          4 
_shelx_F_calc_maximum      187.09 
_exptl_crystal_F_000       696.00 
_reflns_d_resolution_high  0.7957 
 
loop_ 
 _symmetry_equiv_pos_as_xyz 
 'x, y, z' 
 '-x+1/2, y+1/2, -z+1/2' 
 '-x, -y, -z' 
 'x-1/2, -y-1/2, z-1/2' 
 
_cell_length_a     5.8113 
_cell_length_b    10.6959 
_cell_length_c    28.4455 
_cell_angle_alpha  90.000 
_cell_angle_beta   94.983 
_cell_angle_gamma  90.000 
 
_shelx_F_squared_multiplier     1.000 
 
loop_ 
 _refln_index_h 
 _refln_index_k 
 _refln_index_l 
 _refln_F_squared_calc 
 _refln_F_squared_meas 
 _refln_F_squared_sigma 
 _refln_observed_status 
   2   0   0      132.68      120.10      4.77 o 
   4   0   0      445.70      478.25     20.64 o 
   6   0   0        8.46        6.71      1.71 o 
   1   1   0      715.15      699.49      9.55 o 
   2   1   0      537.35      511.51      7.11 o 
   3   1   0      857.26      949.49     11.42 o 
   4   1   0      115.44      136.98      7.47 o 
   5   1   0       45.47       46.79      1.85 o 
   6   1   0        6.38        9.73      2.26 o 
   7   1   0       78.66       95.91      3.88 o 
   0   2   0     1037.93     1133.12      9.20 o 
   1   2   0     1389.36     1375.73     23.79 o 
   2   2   0       24.74       19.85      1.60 o 
   3   2   0       76.86       79.40      5.23 o 
   4   2   0        1.06       -1.05      2.77 o 
   5   2   0      191.59      170.08      3.65 o 
   6   2   0        3.96        4.54      1.64 o 
   7   2   0       15.30       19.27      2.00 o 
   1   3   0      167.13      149.87      3.33 o 
   2   3   0     1341.81     1558.95     18.14 o 
   3   3   0      237.85      241.85     11.36 o 
   4   3   0       92.77       89.43      6.85 o 
   5   3   0       23.22       16.95      1.40 o 
   6   3   0       17.28       17.07      1.62 o 
   0   4   0       10.80       16.06      2.16 o 
   1   4   0        5.35        5.24      1.08 o 
   2   4   0       35.22       41.68      3.41 o 
   3   4   0        1.89       -1.34      2.62 o 
   4   4   0       95.11       89.20      3.87 o 
   5   4   0        9.23       12.32      1.87 o 
   6   4   0        0.83        2.72      1.11 o 
   1   5   0     2118.34     2420.75     26.00 o 
   2   5   0      918.50      995.50     20.06 o 
   3   5   0        0.09        0.23     10.31 o 
   4   5   0       87.56       90.94      2.85 o 
   5   5   0      245.05      253.60      6.06 o 
   6   5   0       48.53       46.57      2.42 o 
   0   6   0       48.74       44.22      5.23 o 
   1   6   0      144.11      191.73      8.14 o 
   2   6   0      942.91     1033.55     32.32 o 
   3   6   0       46.95       43.86      2.66 o 
   4   6   0      471.65      446.32     10.77 o 
   5   6   0        0.01        1.52      1.15 o 
   6   6   0       22.40       28.02      1.75 o 
   1   7   0       83.66       73.90      6.88 o 
   2   7   0      237.47      268.13     18.26 o 
   3   7   0      175.38      144.25      4.79 o 
   4   7   0        9.67        9.44      1.50 o 
   5   7   0        4.46        3.69      1.51 o 
   6   7   0       67.16       78.17      2.57 o 
   0   8   0        1.74        1.00      5.66 o 
   1   8   0       16.62       10.54      1.54 o 
   2   8   0      340.39      339.46      5.87 o 
   3   8   0       19.03       12.55      1.71 o 
   4   8   0       50.00       45.68      2.94 o 
   5   8   0       86.91       93.57      3.77 o 
   1   9   0        1.06        1.98      1.32 o 
   2   9   0        5.02        4.62      1.33 o 
   3   9   0       80.51       60.25      3.05 o 
   4   9   0        0.02       -0.07      1.61 o 
   5   9   0      479.69      548.80      8.70 o 
   0  10   0      430.36      420.68     12.47 o 
   1  10   0      246.66      234.05      9.76 o 
   2  10   0      439.44      427.01     18.83 o 
   3  10   0       23.82       17.10      1.98 o 
   4  10   0        0.06        0.96      1.21 o 
   1  11   0        1.05        2.30      1.46 o 
   2  11   0       14.70       13.05      1.79 o 
   3  11   0       29.25       27.06      2.43 o 
   4  11   0        9.19        9.04      1.21 o 
   0  12   0       16.95       18.75      2.56 o 
   1  12   0      131.85      134.61      5.18 o 
   2  12   0       68.33       63.88      3.39 o 
   3  12   0       16.00       15.62      1.88 o 
   1  13   0       10.10        9.10      1.17 o 
  -7   0   1       53.19       57.23      4.33 o 
  -5   0   1      259.54      263.04      5.97 o 
  -3   0   1        4.14        7.12      2.31 o 
  -1   0   1     9658.60     9192.49     53.57 o 
   1   0   1    15752.84    14401.47     58.89 o 
   3   0   1      949.84     1081.60     18.48 o 
   5   0   1        2.10        4.47      1.39 o 
   7   0   1       18.31       29.61      3.33 o 
  -7   1   1        1.98        9.22      1.75 o 
  -6   1   1       17.54       16.84      1.53 o 
  -5   1   1      238.84      220.13      3.87 o 
  -4   1   1       48.47       56.30      4.97 o 
  -3   1   1      174.48      179.08      4.88 o 
  -2   1   1      151.58      121.33      4.76 o 
  -1   1   1     2419.38     2184.22     18.26 o 
   0   1   1      360.75      383.27      5.73 o 
   1   1   1      912.68      898.41      9.57 o 
   2   1   1        5.28        3.69      0.66 o 
   3   1   1       19.86       28.13      2.81 o 
   4   1   1       73.45       82.02      6.93 o 
   5   1   1       34.72       27.42      1.47 o 
   6   1   1       25.63       24.57      1.79 o 
   7   1   1        5.41        9.11      1.75 o 
  -7   2   1        0.12        9.24      4.82 o 
  -6   2   1        1.86        3.22      1.78 o 
  -5   2   1      155.44      148.88      3.59 o 
  -4   2   1       89.00       79.78      6.11 o 
  -3   2   1       20.27       22.61      2.78 o 
  -2   2   1     1418.77     1428.81     15.37 o 
  -1   2   1     2579.05     2578.38     26.51 o 
   0   2   1      519.16      512.51      5.77 o 
   1   2   1     1822.79     1803.41     20.51 o 
   2   2   1        0.02        1.12      0.51 o 
   3   2   1      406.55      450.01     12.04 o 
   4   2   1      894.29      915.13     26.14 o 
   5   2   1       43.17       43.12      2.04 o 
   6   2   1       19.04       22.08      2.01 o 
   7   2   1        0.12        5.16      1.35 o 
  -6   3   1        9.88       11.10      1.64 o 
  -5   3   1       48.07       38.93      2.31 o 
  -4   3   1        3.76        7.15      4.12 o 
  -3   3   1        1.34       -0.58      2.63 o 
  -2   3   1       65.67       78.32      3.32 o 
  -1   3   1     1155.72     1136.65     10.98 o 
   0   3   1       17.93       16.31      1.19 o 
   1   3   1       76.43       86.23      3.27 o 
   2   3   1      103.00      112.58      4.64 o 
   3   3   1        3.34        6.74      2.89 o 
   4   3   1      396.58      391.89     16.36 o 
   5   3   1      427.46      416.40      7.31 o 
   6   3   1      170.01      173.57      4.03 o 
  -6   4   1       23.89       24.25      1.73 o 
  -5   4   1     1194.25     1184.36     26.97 o 
  -4   4   1      374.88      363.31      6.23 o 
  -3   4   1       31.06       18.39      4.05 o 
  -2   4   1      392.42      441.29     10.14 o 
  -1   4   1      253.75      276.23      5.55 o 
   0   4   1     1439.67     1440.24     19.01 o 
   1   4   1     2270.71     2337.16     24.21 o 
   2   4   1       97.95      117.37      5.27 o 
   3   4   1        7.09        5.64      3.27 o 
   4   4   1        1.06       -1.16      1.16 o 
   5   4   1      256.77      249.24      5.75 o 
   6   4   1      101.08      111.10      3.36 o 
  -6   5   1        1.07       -1.36      1.63 o 
  -5   5   1      129.57      130.87      4.02 o 
  -4   5   1        6.10        4.40      1.02 o 
  -3   5   1       12.69       19.06      5.53 o 
  -2   5   1     1285.66     1467.92     31.95 o 
  -1   5   1      168.10      181.78      7.29 o 
   0   5   1      779.62      812.18     17.15 o 
   1   5   1     1752.87     1968.62     23.29 o 
   2   5   1       77.76       77.53      5.31 o 
   3   5   1        0.04        4.63      3.83 o 
   4   5   1      167.40      161.10      3.89 o 
   5   5   1        6.51        2.66      1.58 o 
   6   5   1       63.25       73.28      2.95 o 
  -6   6   1       83.24       96.07      2.99 o 
  -5   6   1        1.66        1.62      2.40 o 
  -4   6   1       14.57        9.65      1.96 o 
  -3   6   1      135.61      125.05      4.28 o 
  -2   6   1      318.62      306.77     13.50 o 
  -1   6   1      428.31      471.73     18.45 o 
   0   6   1      463.75      556.08     17.94 o 
   1   6   1      537.52      569.65     13.82 o 
   2   6   1      241.75      279.44     10.42 o 
   3   6   1      113.26      108.53      3.98 o 
   4   6   1        2.66        2.86      1.24 o 
   5   6   1       19.23       18.66      1.85 o 
   6   6   1        4.76        3.31      1.30 o 
  -6   7   1       22.44       21.96      3.33 o 
  -5   7   1       80.49       84.31      3.52 o 
  -4   7   1       59.72       52.87      2.68 o 
  -3   7   1        2.76        4.29      1.27 o 
  -2   7   1      102.97      104.00      8.35 o 
  -1   7   1      139.48      162.33      9.69 o 
   0   7   1        0.53        4.09      3.88 o 
   1   7   1       53.46       55.20      5.87 o 
   2   7   1       76.42       98.24      7.68 o 
   3   7   1      129.01       94.00      3.96 o 
   4   7   1        7.90        8.82      1.59 o 
   5   7   1       84.52       91.18      3.45 o 
   6   7   1       31.51       40.59      2.00 o 
  -5   8   1       84.04       86.18      3.06 o 
  -4   8   1        3.08        1.86      1.24 o 
  -3   8   1       99.64       78.07      3.50 o 
  -2   8   1       64.93       62.56      2.80 o 
  -1   8   1       36.85       33.68      2.11 o 
   0   8   1      318.23      314.61     18.47 o 
   1   8   1       44.97       46.71      3.31 o 
   2   8   1       23.37       18.52      1.85 o 
   3   8   1        6.65        6.99      1.61 o 
   4   8   1      197.98      193.36      5.60 o 
   5   8   1      307.46      306.23      7.75 o 
  -5   9   1       68.99       67.93      3.83 o 
  -4   9   1        1.26        2.66      1.38 o 
  -3   9   1       13.34       11.25      1.62 o 
  -2   9   1        0.62        0.13      1.11 o 
  -1   9   1       26.31       30.93      2.54 o 
   0   9   1       36.07       33.86      2.26 o 
   1   9   1      222.26      207.50      6.74 o 
   2   9   1        0.94       -1.01      1.15 o 
   3   9   1       64.73       58.45      2.99 o 
   4   9   1        8.28        5.03      1.64 o 
   5   9   1        5.12        9.31      1.99 o 
  -4  10   1        3.85        3.34      1.32 o 
  -3  10   1      189.46      145.11      4.74 o 
  -2  10   1       31.54       27.17      2.39 o 
  -1  10   1        8.47        8.61      1.98 o 
   0  10   1      457.28      443.57      9.07 o 
   1  10   1      124.06      105.62      6.70 o 
   2  10   1       35.33       28.87      2.43 o 
   3  10   1        9.39        8.51      1.61 o 
   4  10   1        9.59        7.19      1.51 o 
  -4  11   1        0.17        0.54      1.22 o 
  -3  11   1        8.85        5.18      1.52 o 
  -2  11   1       69.42       78.74      4.58 o 
  -1  11   1      788.37      783.17     13.70 o 
   0  11   1       41.95       42.18      2.85 o 
   1  11   1      196.42      179.82      6.59 o 
   2  11   1      173.92      174.95      7.76 o 
   3  11   1       26.00       28.17      2.43 o 
   4  11   1       43.83       58.94      3.49 o 
  -3  12   1       33.28       31.80      2.59 o 
  -2  12   1       54.50       59.38      3.20 o 
  -1  12   1        3.46        5.81      1.59 o 
   0  12   1       16.95       12.97      1.55 o 
   1  12   1       18.20       16.31      2.10 o 
   2  12   1        5.76        5.94      1.46 o 
   3  12   1      105.23       96.10      6.16 o 
  -1  13   1       74.44       80.08      4.00 o 
   0  13   1       71.21       89.51      4.24 o 
   1  13   1       59.00       64.45      2.73 o 
  -6   0   2      109.94      112.36      4.74 o 
  -4   0   2      265.58      287.13     26.45 o 
  -2   0   2      163.77      158.08      7.52 o 
   2   0   2     1450.12     1556.35     18.78 o 
   4   0   2       17.78       16.95      4.87 o 
   6   0   2        0.00        0.22      1.61 o 
  -7   1   2        0.19        5.46      2.50 o 
  -6   1   2       15.80       19.13      1.92 o 
  -5   1   2       37.96       38.43      1.77 o 
  -4   1   2     1373.19     1458.81     24.41 o 
  -3   1   2     1420.27     1471.22     22.28 o 
  -2   1   2       34.57       32.29      2.68 o 
  -1   1   2     4520.18     4464.97     23.30 o 
   0   1   2     2165.46     2260.51     15.86 o 
   1   1   2     1155.98     1188.85      6.00 o 
   2   1   2      153.91      143.86      3.79 o 
   3   1   2      595.29      663.53     13.19 o 
   4   1   2      605.02      639.06     16.97 o 
   5   1   2       50.75       46.04      1.90 o 
   6   1   2       15.13       18.77      2.31 o 
   7   1   2        8.23       13.15      1.88 o 
  -7   2   2       13.95       20.56      7.99 o 
  -6   2   2       17.36       19.97      1.54 o 
  -5   2   2       19.11       15.24      1.39 o 
  -4   2   2      316.78      325.98     11.89 o 
  -3   2   2       40.08       54.34      4.52 o 
  -2   2   2       51.06       47.87      2.95 o 
  -1   2   2      231.81      210.63      8.48 o 
   0   2   2    18206.19    17579.97     85.51 o 
   1   2   2      136.77      128.64      4.05 o 
   2   2   2      261.83      267.64      5.53 o 
   3   2   2       56.55       70.06      4.93 o 
   4   2   2       18.34       22.69      4.39 o 
   5   2   2     1575.17     1510.12     15.64 o 
   6   2   2        0.20        1.04      1.92 o 
   7   2   2       11.85       15.09      1.75 o 
  -6   3   2        1.76        2.80      1.69 o 
  -5   3   2      121.81      113.30      3.77 o 
  -4   3   2      137.67      122.46      9.03 o 
  -3   3   2       18.87       25.13      3.37 o 
  -2   3   2      398.95      445.61      8.85 o 
  -1   3   2     2369.39     2490.34     17.60 o 
   0   3   2      491.62      522.38      8.87 o 
   1   3   2     1045.34     1085.98     13.22 o 
   2   3   2        1.22        2.15      1.12 o 
   3   3   2      248.96      234.30     11.26 o 
   4   3   2       88.46       77.52      4.24 o 
   5   3   2      411.71      356.24      6.03 o 
   6   3   2       69.37       71.37      2.73 o 
  -6   4   2       84.35       89.08      3.25 o 
  -5   4   2      832.83      827.81     13.53 o 
  -4   4   2     1088.67     1081.52     15.30 o 
  -3   4   2      279.29      269.99     10.42 o 
  -2   4   2       57.47       52.58      3.86 o 
  -1   4   2        2.66        2.57      1.10 o 
   0   4   2       58.51       53.68      2.28 o 
   1   4   2     2263.73     2357.04     22.54 o 
   2   4   2        9.43       13.81      2.49 o 
   3   4   2       98.41       74.09      8.33 o 
   4   4   2       89.65       68.87      2.63 o 
   5   4   2       15.70       13.91      1.72 o 
   6   4   2      146.93      162.60      4.02 o 
  -6   5   2        8.23        6.16      1.34 o 
  -5   5   2      163.12      164.26      4.51 o 
  -4   5   2      205.56      194.66      5.59 o 
  -3   5   2        0.86       -3.17      3.17 o 
  -2   5   2       75.54       82.51      4.95 o 
  -1   5   2      262.74      245.09      8.55 o 
   0   5   2       11.83       14.69      2.26 o 
   1   5   2       21.63       17.58      2.69 o 
   2   5   2        0.00        1.14      2.54 o 
   3   5   2       54.56       47.98      7.82 o 
   4   5   2        3.47        1.42      1.02 o 
   5   5   2        8.72        9.68      1.32 o 
   6   5   2        1.21        1.45      1.01 o 
  -6   6   2      130.77      150.83      5.33 o 
  -5   6   2       21.31       18.56      2.02 o 
  -4   6   2       79.85       64.38      3.10 o 
  -3   6   2      189.01      190.02      4.89 o 
  -2   6   2      454.12      523.10     14.55 o 
  -1   6   2        7.42        4.45      3.13 o 
   0   6   2      113.90      124.43      5.84 o 
   1   6   2      941.37      992.50     24.30 o 
   2   6   2      614.14      705.31     16.53 o 
   3   6   2       81.23       69.68      3.17 o 
   4   6   2      159.11      158.98      5.24 o 
   5   6   2       41.39       47.65      2.81 o 
   6   6   2        0.36        1.25      0.93 o 
  -6   7   2      215.37      242.56      9.32 o 
  -5   7   2       10.56       13.08      1.81 o 
  -4   7   2        1.17        0.38      1.12 o 
  -3   7   2       92.99       79.56      3.41 o 
  -2   7   2       77.00       84.50      7.79 o 
  -1   7   2        0.35       -4.08      4.08 o 
   0   7   2      136.78      149.77     11.88 o 
   1   7   2      501.90      538.97     17.17 o 
   2   7   2       15.52       18.44      5.84 o 
   3   7   2        1.64        2.63      1.57 o 
   4   7   2      123.35      128.64      5.62 o 
   5   7   2      593.00      633.82     11.88 o 
   6   7   2      179.68      218.46      4.10 o 
  -5   8   2       16.45       13.68      1.52 o 
  -4   8   2        1.65        1.30      1.14 o 
  -3   8   2       41.67       36.12      2.29 o 
  -2   8   2      542.43      538.34     11.18 o 
  -1   8   2       71.59       72.07      3.28 o 
   0   8   2       76.88       72.31      5.71 o 
   1   8   2       13.81       11.10      2.88 o 
   2   8   2        6.43        5.40      1.33 o 
   3   8   2      103.36       97.99      4.42 o 
   4   8   2        9.12       10.49      1.77 o 
   5   8   2        1.90        3.62      1.99 o 
  -5   9   2      123.50      140.08      5.72 o 
  -4   9   2        3.55        3.92      1.59 o 
  -3   9   2      131.66      108.92      4.49 o 
  -2   9   2       58.23       54.17      3.20 o 
  -1   9   2      192.49      180.91      6.72 o 
   0   9   2      240.53      251.34      6.10 o 
   1   9   2        3.65        5.49      1.30 o 
   2   9   2      333.43      271.27      6.11 o 
   3   9   2      120.17       95.82      3.69 o 
   4   9   2       10.47       10.75      1.62 o 
   5   9   2      138.61      154.01      5.57 o 
  -4  10   2        1.43        4.36      1.27 o 
  -3  10   2        0.11        0.87      1.27 o 
  -2  10   2       60.59       61.83      3.84 o 
  -1  10   2      459.95      422.90     13.06 o 
   0  10   2       57.90       60.98      3.45 o 
   1  10   2      107.51      108.69      7.89 o 
   2  10   2       27.65       24.24      2.24 o 
   3  10   2      189.29      193.16      6.15 o 
   4  10   2        0.86        3.08      1.21 o 
  -4  11   2        2.13        2.29      0.85 o 
  -3  11   2        3.58        1.51      1.21 o 
  -2  11   2       86.68       85.61      3.66 o 
  -1  11   2      236.85      253.76      6.56 o 
   0  11   2      240.24      220.72      6.23 o 
   1  11   2      133.14      135.11      5.74 o 
   2  11   2      163.08      157.44      5.73 o 
   3  11   2       77.34       72.30      3.22 o 
   4  11   2       38.97       46.08      5.66 o 
  -3  12   2        6.47        9.82      1.65 o 
  -2  12   2        0.02       -0.11      1.15 o 
  -1  12   2      336.12      355.73      8.11 o 
   0  12   2      357.52      387.53      7.07 o 
   1  12   2        0.18        0.95      1.21 o 
   2  12   2      193.58      187.49      5.49 o 
   3  12   2       18.04       21.79      1.99 o 
  -1  13   2        0.76       -0.81      1.04 o 
   0  13   2       49.94       58.40      3.53 o 
   1  13   2      167.04      174.45      4.33 o 
  -7   0   3        0.38        2.99      2.33 o 
  -5   0   3       93.70       95.23      3.67 o 
  -3   0   3      977.90     1060.96     29.99 o 
  -1   0   3     1478.40     1414.79     23.96 o 
   1   0   3     1732.55     1795.19     17.74 o 
   3   0   3     3702.15     4267.93     58.72 o 
   5   0   3      116.27      121.36      3.87 o 
   7   0   3       12.10       29.95      3.33 o 
  -7   1   3       23.95       29.20      4.16 o 
  -6   1   3        9.85       12.01      1.46 o 
  -5   1   3      139.78      132.79      3.26 o 
  -4   1   3       81.04       99.19      5.81 o 
  -3   1   3      167.96      178.57      7.23 o 
  -2   1   3     2614.46     2494.25     25.25 o 
  -1   1   3    10383.93     9968.01     37.43 o 
   0   1   3       29.41       39.01      1.83 o 
   1   1   3     3695.14     3692.62     23.64 o 
   2   1   3      490.51      492.88      6.77 o 
   3   1   3     1012.87     1102.04     15.98 o 
   4   1   3      158.79      171.98     13.39 o 
   5   1   3      200.23      182.03      3.43 o 
   6   1   3      444.72      443.18      9.02 o 
   7   1   3        0.18        3.49      1.41 o 
  -6   2   3        0.36        3.89      1.20 o 
  -5   2   3      868.83      857.72     14.27 o 
  -4   2   3        9.65        5.67      3.46 o 
  -3   2   3       45.85       38.13      5.50 o 
  -2   2   3      215.08      232.20      6.89 o 
  -1   2   3      975.50      990.59     13.58 o 
   0   2   3     8463.86     8469.65     35.73 o 
   1   2   3     1488.65     1442.89     11.90 o 
   2   2   3      934.89     1003.94     19.74 o 
   3   2   3     2224.62     2373.05     33.04 o 
   4   2   3      164.40      144.04      9.43 o 
   5   2   3      136.05      124.72      3.37 o 
   6   2   3      345.56      364.64      7.81 o 
   7   2   3        1.90        3.54      1.33 o 
  -6   3   3       72.55       80.06      2.88 o 
  -5   3   3        0.21       -0.61      1.32 o 
  -4   3   3      120.44      108.88      8.38 o 
  -3   3   3      394.75      392.76     11.20 o 
  -2   3   3       24.06       15.27      2.02 o 
  -1   3   3      408.40      419.22      7.73 o 
   0   3   3     4123.42     4267.53     22.00 o 
   1   3   3     2360.58     2402.45     19.86 o 
   2   3   3      403.52      424.83      9.46 o 
   3   3   3       18.55       16.10      4.31 o 
   4   3   3      108.61       96.91      3.23 o 
   5   3   3      134.26      124.10      3.63 o 
   6   3   3        5.55        8.11      1.52 o 
  -6   4   3       24.65       28.60      2.40 o 
  -5   4   3        3.51        6.87      1.53 o 
  -4   4   3     1116.36     1136.04     16.78 o 
  -3   4   3      181.86      149.37      9.52 o 
  -2   4   3      409.13      493.77      9.98 o 
  -1   4   3      557.28      624.72      9.33 o 
   0   4   3       93.00       84.98      3.40 o 
   1   4   3      743.43      821.33     13.12 o 
   2   4   3       47.95       36.95      3.39 o 
   3   4   3      153.69      127.91     10.85 o 
   4   4   3     1994.92     1953.63     14.33 o 
   5   4   3       18.76       20.17      2.01 o 
   6   4   3        1.08        4.80      1.39 o 
  -6   5   3        1.93        1.43      2.30 o 
  -5   5   3      134.34      126.96      3.70 o 
  -4   5   3       65.71       63.94      2.69 o 
  -3   5   3      329.92      365.24     18.53 o 
  -2   5   3      632.97      781.86     14.51 o 
  -1   5   3      103.05      115.23      5.95 o 
   0   5   3      769.48      812.94     28.16 o 
   1   5   3       52.33       50.87      3.50 o 
   2   5   3      403.29      393.16     11.24 o 
   3   5   3      205.85      178.05     13.17 o 
   4   5   3        3.14        2.65      1.09 o 
   5   5   3       39.20       42.92      2.06 o 
   6   5   3        2.02        1.11      1.17 o 
  -6   6   3        0.30       -0.50      1.18 o 
  -5   6   3        4.56        3.74      1.26 o 
  -4   6   3       38.46       37.25      2.25 o 
  -3   6   3       32.91       34.82      2.17 o 
  -2   6   3       73.04       58.01      5.21 o 
  -1   6   3        0.87        1.03      2.63 o 
   0   6   3      466.52      515.01     11.58 o 
   1   6   3      127.53      132.28      6.90 o 
   2   6   3       25.30       13.77      3.17 o 
   3   6   3       64.21       57.76      3.49 o 
   4   6   3        2.88        4.61      1.51 o 
   5   6   3      637.24      704.98     10.96 o 
   6   6   3        1.16        5.42      1.37 o 
  -6   7   3        6.77        7.96      1.35 o 
  -5   7   3      173.88      192.08      5.24 o 
  -4   7   3       73.17       60.05      2.82 o 
  -3   7   3       31.21       26.35      1.89 o 
  -2   7   3      104.18      120.31      9.02 o 
  -1   7   3      125.65      143.30      9.25 o 
   0   7   3      157.57      134.01      8.10 o 
   1   7   3      117.08      131.45      8.63 o 
   2   7   3       18.72       21.41      2.07 o 
   3   7   3        3.93        4.73      1.53 o 
   4   7   3        7.45        6.23      1.64 o 
   5   7   3        0.91        2.99      1.51 o 
   6   7   3       66.41       90.02      3.53 o 
  -5   8   3        0.00        1.58      1.34 o 
  -4   8   3        0.41        1.24      1.27 o 
  -3   8   3       87.93       68.84      3.03 o 
  -2   8   3      114.57      120.74      3.59 o 
  -1   8   3       27.35       28.47      2.28 o 
   0   8   3      276.87      286.76      8.76 o 
   1   8   3        1.46        1.13      0.98 o 
   2   8   3      162.41      162.74      7.86 o 
   3   8   3      111.63       94.59      4.40 o 
   4   8   3       43.58       39.57      2.67 o 
   5   8   3      276.73      289.14      9.98 o 
  -5   9   3       62.39       77.15      6.16 o 
  -4   9   3       41.37       33.59      2.41 o 
  -3   9   3       20.74       20.25      2.06 o 
  -2   9   3       29.85       25.20      2.39 o 
  -1   9   3      352.39      334.75      8.00 o 
   0   9   3      227.71      204.71      5.51 o 
   1   9   3       66.43       59.06      3.04 o 
   2   9   3       19.73       18.04      1.79 o 
   3   9   3        2.30        1.92      1.11 o 
   4   9   3      111.01      108.08      3.90 o 
   5   9   3       93.02      105.73      4.66 o 
  -4  10   3        5.52        4.24      1.32 o 
  -3  10   3       36.95       24.76      2.50 o 
  -2  10   3       49.19       54.16      3.10 o 
  -1  10   3       65.44       58.59      3.97 o 
   0  10   3       74.56       74.27      3.78 o 
   1  10   3      144.89      138.25      6.87 o 
   2  10   3        5.17        6.75      2.00 o 
   3  10   3        6.64        9.07      1.60 o 
   4  10   3       53.07       62.54      3.01 o 
  -4  11   3        1.97        2.46      0.92 o 
  -3  11   3       15.56       15.42      1.98 o 
  -2  11   3       15.55       15.63      1.82 o 
  -1  11   3        2.81        1.74      1.25 o 
   0  11   3       78.21       81.87      3.81 o 
   1  11   3      267.81      266.92      7.86 o 
   2  11   3        2.01        3.71      1.21 o 
   3  11   3        0.18       -0.04      0.94 o 
   4  11   3       14.59       23.96      2.66 o 
  -3  12   3        3.91        4.02      1.28 o 
  -2  12   3        6.13        5.77      1.34 o 
  -1  12   3      100.77      114.39      4.66 o 
   0  12   3        0.17        1.18      1.45 o 
   1  12   3        0.36        0.78      1.28 o 
   2  12   3        8.98       11.28      1.37 o 
   3  12   3        0.31        0.52      1.00 o 
  -1  13   3      245.42      269.36      9.82 o 
   0  13   3       30.23       36.37      3.99 o 
   1  13   3      100.25      107.65      3.38 o 
  -6   0   4      473.57      491.81      9.66 o 
  -4   0   4      324.25      420.77     18.93 o 
  -2   0   4     1387.65     1352.51     21.98 o 
   0   0   4     2215.92     2118.53     21.30 o 
   2   0   4      505.70      552.42     10.10 o 
   4   0   4      126.79      121.67     11.17 o 
   6   0   4       64.20       46.58      5.66 o 
  -7   1   4        0.28        8.43      2.99 o 
  -6   1   4        1.70        1.91      1.11 o 
  -5   1   4      104.23      100.36      2.83 o 
  -4   1   4      519.75      518.12     13.19 o 
  -3   1   4     1172.39     1177.66     31.99 o 
  -2   1   4      199.11      193.29      8.76 o 
  -1   1   4      711.07      681.68     10.53 o 
   0   1   4      234.70      240.75      4.86 o 
   1   1   4     2655.19     2771.59     11.81 o 
   2   1   4     1758.69     1890.50     14.28 o 
   3   1   4      376.77      450.95     12.01 o 
   4   1   4       33.29       29.98      6.35 o 
   5   1   4      147.75      134.15      2.98 o 
   6   1   4        7.19        6.55      1.85 o 
   7   1   4        3.43        4.24      4.16 o 
  -6   2   4      268.52      293.45      6.15 o 
  -5   2   4      586.22      584.19     11.92 o 
  -4   2   4      119.36       94.82      5.96 o 
  -3   2   4      105.94       90.17      6.21 o 
  -2   2   4      275.49      273.56      9.00 o 
  -1   2   4      984.38      972.86     12.94 o 
   0   2   4     2495.20     2609.31     18.62 o 
   1   2   4     4566.64     4648.56     30.32 o 
   2   2   4       10.66       13.83      1.80 o 
   3   2   4        0.17       -0.40      2.77 o 
   4   2   4       72.27       70.00      6.64 o 
   5   2   4        1.10        0.72      1.14 o 
   6   2   4       86.99       97.24      3.92 o 
   7   2   4        5.91       11.49      1.83 o 
  -6   3   4       11.95       17.10      1.56 o 
  -5   3   4       57.65       56.43      3.83 o 
  -4   3   4      460.42      476.87     13.63 o 
  -3   3   4        7.26        5.30      2.91 o 
  -2   3   4      801.10      824.87     12.76 o 
  -1   3   4       54.80       75.01      4.11 o 
   0   3   4       54.98       45.74      3.23 o 
   1   3   4      354.76      382.16      8.16 o 
   2   3   4      923.05      982.33     24.49 o 
   3   3   4      360.50      348.02     19.13 o 
   4   3   4     1195.82     1153.00     11.14 o 
   5   3   4        4.74        2.42      1.36 o 
   6   3   4       25.32       30.76      2.51 o 
  -6   4   4       28.30       30.30      2.40 o 
  -5   4   4        1.78        1.86      1.34 o 
  -4   4   4      327.64      323.01      6.03 o 
  -3   4   4        1.41       -3.74      3.74 o 
  -2   4   4     1253.48     1474.96     23.66 o 
  -1   4   4       35.62       44.72      2.63 o 
   0   4   4      205.85      216.63      5.51 o 
   1   4   4      622.96      766.35     12.88 o 
   2   4   4      101.19      130.78      6.02 o 
   3   4   4       14.31        6.65      4.99 o 
   4   4   4      129.12      123.93      3.39 o 
   5   4   4      329.40      325.66      6.54 o 
   6   4   4      102.45      108.00      3.28 o 
  -6   5   4        1.06       -1.35      1.38 o 
  -5   5   4      477.95      511.85      8.82 o 
  -4   5   4       94.77       86.13      2.79 o 
  -3   5   4      107.79       99.57      7.93 o 
  -2   5   4     1257.04     1477.49     32.37 o 
  -1   5   4      831.53      926.39     17.55 o 
   0   5   4       35.06       29.04      2.48 o 
   1   5   4      979.58      988.09     22.63 o 
   2   5   4      386.60      461.05     14.95 o 
   3   5   4      321.00      299.85     17.10 o 
   4   5   4      881.84      853.13     11.86 o 
   5   5   4      235.96      249.28      4.83 o 
   6   5   4       58.74       61.33      2.54 o 
  -6   6   4       22.85       26.08      1.94 o 
  -5   6   4       24.72       25.98      2.03 o 
  -4   6   4       43.99       46.72      2.72 o 
  -3   6   4       26.61       22.37      1.72 o 
  -2   6   4      320.85      337.33     21.40 o 
  -1   6   4      872.57      925.24     21.54 o 
   0   6   4      485.59      534.60     14.89 o 
   1   6   4     1496.98     1771.43     28.34 o 
   2   6   4        6.04        9.78      3.13 o 
   3   6   4      125.70      125.75      4.88 o 
   4   6   4      319.33      324.45     10.81 o 
   5   6   4       18.51       18.46      2.03 o 
   6   6   4       16.33       20.03      1.81 o 
  -6   7   4        7.92        7.88      2.00 o 
  -5   7   4       56.68       54.38      3.01 o 
  -4   7   4      109.88       95.54      3.77 o 
  -3   7   4       69.23       55.02      2.61 o 
  -2   7   4      244.97      255.26      7.40 o 
  -1   7   4       86.96       85.19      7.28 o 
   0   7   4        4.34        1.31      2.29 o 
   1   7   4       84.83       93.82      7.25 o 
   2   7   4        0.58        1.73      2.48 o 
   3   7   4       24.21       14.93      1.87 o 
   4   7   4        0.07        1.34      1.59 o 
   5   7   4      173.53      182.46      6.01 o 
   6   7   4        0.13        6.32      2.00 o 
  -5   8   4       15.27       12.01      1.50 o 
  -4   8   4       68.99       63.98      3.56 o 
  -3   8   4       53.36       56.67      3.12 o 
  -2   8   4        8.85        9.30      2.49 o 
  -1   8   4        8.40       12.08      1.54 o 
   0   8   4       32.57       29.14      3.27 o 
   1   8   4      112.24      132.27      3.84 o 
   2   8   4       27.79       24.46      2.10 o 
   3   8   4       25.37       26.07      2.56 o 
   4   8   4        8.83        7.96      1.81 o 
   5   8   4       24.91       27.74      2.70 o 
  -5   9   4       11.15        7.32      2.66 o 
  -4   9   4        2.53        2.54      1.25 o 
  -3   9   4       51.72       42.62      2.62 o 
  -2   9   4      178.57      162.21      4.85 o 
  -1   9   4       50.55       45.38      3.07 o 
   0   9   4        2.34        1.34      1.03 o 
   1   9   4       45.50       42.34      2.64 o 
   2   9   4      228.05      187.38      4.73 o 
   3   9   4       31.06       27.32      2.19 o 
   4   9   4       28.63       27.77      2.15 o 
   5   9   4        0.83       -1.82      2.40 o 
  -4  10   4        3.74        4.97      1.84 o 
  -3  10   4       39.61       33.56      2.43 o 
  -2  10   4      146.31      153.99      5.09 o 
  -1  10   4        2.07        2.57      1.20 o 
   0  10   4     1446.09     1371.84     26.99 o 
   1  10   4       33.60       32.23      2.86 o 
   2  10   4       99.41       92.96      4.10 o 
   3  10   4      123.95      107.83      3.58 o 
   4  10   4        0.01       -0.23      1.15 o 
  -4  11   4        3.53        3.02      0.88 o 
  -3  11   4       52.55       50.42      3.26 o 
  -2  11   4        9.75       12.31      1.73 o 
  -1  11   4      591.89      607.71      9.96 o 
   0  11   4      182.39      192.78      5.69 o 
   1  11   4       62.47       64.46      4.03 o 
   2  11   4       63.63       56.25      2.98 o 
   3  11   4       20.55       17.02      1.40 o 
   4  11   4        0.87        2.00      1.66 o 
  -3  12   4       17.05       11.80      1.66 o 
  -2  12   4        0.32        0.83      1.08 o 
  -1  12   4      102.56      108.24      3.63 o 
   0  12   4       17.26       14.69      1.94 o 
   1  12   4       25.92       28.87      2.48 o 
   2  12   4       10.19        7.10      1.46 o 
   3  12   4        9.00        3.99      1.66 o 
  -1  13   4      206.45      221.11     11.15 o 
   0  13   4        4.99        6.74      1.12 o 
   1  13   4        2.78        2.83      0.82 o 
  -7   0   5       61.59       86.51      4.99 o 
  -5   0   5       55.56       48.59      2.96 o 
  -3   0   5      142.60      154.17      9.40 o 
  -1   0   5     2675.00     2778.64     38.26 o 
   1   0   5      200.67      250.64      7.28 o 
   3   0   5      302.58      312.19     10.77 o 
   5   0   5        1.22        4.66      1.32 o 
   7   0   5       32.19       32.94      3.33 o 
  -6   1   5        6.34        8.47      1.23 o 
  -5   1   5      209.65      213.69      4.06 o 
  -4   1   5      129.35      132.72      7.78 o 
  -3   1   5       12.45       13.98      2.89 o 
  -2   1   5      448.94      438.42     13.51 o 
  -1   1   5    35002.96    32470.84    891.40 o 
   0   1   5       15.46       10.67      1.51 o 
   1   1   5     3916.42     3744.92     18.01 o 
   2   1   5       40.81       46.88      2.44 o 
   3   1   5      378.17      438.55     12.34 o 
   4   1   5      143.81      129.12     11.76 o 
   5   1   5       28.78       23.06      1.43 o 
   6   1   5       53.08       57.85      4.01 o 
   7   1   5       31.44       40.27      7.32 o 
  -6   2   5      167.75      186.42      4.73 o 
  -5   2   5        2.85        4.16      1.27 o 
  -4   2   5      183.82      175.39      8.15 o 
  -3   2   5       13.12       17.00      3.13 o 
  -2   2   5     1368.48     1325.96     24.62 o 
  -1   2   5       29.99       29.29      2.83 o 
   0   2   5     2004.91     2030.79     23.95 o 
   1   2   5     2753.85     2885.71     15.46 o 
   2   2   5      257.83      268.74      9.47 o 
   3   2   5      509.08      549.09     19.42 o 
   4   2   5      176.16      169.53      5.31 o 
   5   2   5       57.41       45.87      2.30 o 
   6   2   5      383.58      387.99      8.17 o 
  -6   3   5       84.49       91.04      3.90 o 
  -5   3   5       59.12       50.97      3.18 o 
  -4   3   5       15.19       12.12      2.50 o 
  -3   3   5        7.98       13.31      3.83 o 
  -2   3   5      492.58      562.50     16.98 o 
  -1   3   5     1144.10     1159.18     16.26 o 
   0   3   5     1483.39     1553.35     17.48 o 
   1   3   5     1836.16     1867.31     17.98 o 
   2   3   5       20.67       22.08      2.75 o 
   3   3   5        0.57        1.24      3.83 o 
   4   3   5      131.28      124.59      3.72 o 
   5   3   5       33.06       30.32      2.27 o 
   6   3   5       48.09       54.51      2.57 o 
  -6   4   5        3.15        2.70      1.37 o 
  -5   4   5       67.56       61.65      2.94 o 
  -4   4   5      152.07      170.37      4.05 o 
  -3   4   5        3.21        1.76      5.32 o 
  -2   4   5     1229.88     1393.09     26.25 o 
  -1   4   5      960.08     1106.97     16.37 o 
   0   4   5       15.29       32.64      2.88 o 
   1   4   5      143.56      140.32      5.69 o 
   2   4   5        3.42        0.77      2.24 o 
   3   4   5      203.64      203.40     13.58 o 
   4   4   5      460.85      459.91      8.09 o 
   5   4   5       92.97       92.40      3.23 o 
   6   4   5        2.95        8.11      1.31 o 
  -6   5   5       23.48       23.99      2.33 o 
  -5   5   5       31.06       25.56      1.88 o 
  -4   5   5       72.45       66.30      2.85 o 
  -3   5   5       11.99       13.89      4.22 o 
  -2   5   5       97.56      103.86      6.19 o 
  -1   5   5        4.06       10.24      2.01 o 
   0   5   5      500.32      505.04      9.44 o 
   1   5   5     1076.25     1260.52     42.94 o 
   2   5   5        0.81        1.25      2.15 o 
   3   5   5        0.82        2.81      3.12 o 
   4   5   5      213.80      214.59      8.35 o 
   5   5   5       36.11       39.60      2.36 o 
   6   5   5        3.89        3.66      1.80 o 
  -6   6   5       20.16       20.07      1.91 o 
  -5   6   5      331.73      356.04      6.49 o 
  -4   6   5        3.12        3.34      1.31 o 
  -3   6   5        3.18        7.91      3.26 o 
  -2   6   5       34.71       47.08      5.76 o 
  -1   6   5       70.45       60.23      6.05 o 
   0   6   5     1007.96     1091.59     21.25 o 
   1   6   5       32.25       28.49      3.65 o 
   2   6   5       28.67       29.23      4.39 o 
   3   6   5      180.81      187.03      6.69 o 
   4   6   5      855.96      832.25     30.54 o 
   5   6   5      142.00      148.92      6.07 o 
   6   6   5        1.73        3.84      2.15 o 
  -6   7   5       24.46       25.54      2.83 o 
  -5   7   5      231.97      252.86      5.98 o 
  -4   7   5       16.77       18.36      2.10 o 
  -3   7   5      246.65      240.91      5.26 o 
  -2   7   5       22.57       23.28      2.22 o 
  -1   7   5      285.48      321.80     13.76 o 
   0   7   5      146.30      177.80      9.40 o 
   1   7   5       36.09       44.66      5.46 o 
   2   7   5       39.69       38.90      2.52 o 
   3   7   5      293.44      272.59      7.08 o 
   4   7   5      368.72      346.15     12.26 o 
   5   7   5       44.99       49.63      2.88 o 
   6   7   5        1.32        6.65      2.00 o 
  -5   8   5        0.57        0.73      1.25 o 
  -4   8   5       86.23       65.59      3.48 o 
  -3   8   5       52.29       58.09      3.13 o 
  -2   8   5       69.95       64.32      3.42 o 
  -1   8   5      459.98      491.17     10.38 o 
   0   8   5       60.08       60.74      3.04 o 
   1   8   5      108.43      113.47      3.54 o 
   2   8   5      178.24      153.39      4.64 o 
   3   8   5       31.76       23.35      2.20 o 
   4   8   5      286.96      258.61      7.28 o 
   5   8   5       24.96       25.54      1.97 o 
  -5   9   5        6.51        3.88      1.83 o 
  -4   9   5        3.94        3.41      1.34 o 
  -3   9   5      180.71      158.13      4.81 o 
  -2   9   5       65.98       83.31      2.91 o 
  -1   9   5        4.94        4.61      1.84 o 
   0   9   5      403.57      389.38      7.49 o 
   1   9   5      210.89      197.20      6.11 o 
   2   9   5       12.54       10.69      1.65 o 
   3   9   5      143.10      118.03      4.03 o 
   4   9   5       62.57       70.24      3.15 o 
   5   9   5       29.13       38.04      1.98 o 
  -4  10   5      105.83      112.59      6.49 o 
  -3  10   5        4.96        4.57      1.24 o 
  -2  10   5        0.01        0.73      1.82 o 
  -1  10   5       69.06       71.87      3.74 o 
   0  10   5       65.39       66.03      3.28 o 
   1  10   5      160.33      160.98      6.81 o 
   2  10   5        1.26       -0.88      1.25 o 
   3  10   5        0.60        1.41      0.92 o 
   4  10   5       19.42       15.30      1.71 o 
  -4  11   5       48.28       49.49      2.17 o 
  -3  11   5       37.44       39.85      2.63 o 
  -2  11   5       29.06       26.04      2.50 o 
  -1  11   5      242.99      255.27      6.52 o 
   0  11   5      379.27      382.07      9.41 o 
   1  11   5       33.85       36.96      2.57 o 
   2  11   5       10.84        9.19      1.51 o 
   3  11   5       21.28       20.47      1.62 o 
  -3  12   5       12.23       14.35      1.60 o 
  -2  12   5       67.69       68.35      3.27 o 
  -1  12   5        1.19        0.63      0.93 o 
   0  12   5        4.45        5.64      1.40 o 
   1  12   5       11.56       12.67      1.79 o 
   2  12   5       25.22       24.16      2.07 o 
  -1  13   5       10.69       11.96      2.50 o 
   0  13   5        3.44        3.48      1.14 o 
   1  13   5        5.48        6.59      1.18 o 
  -6   0   6      992.73      973.71     21.63 o 
  -4   0   6      146.41      123.98     10.45 o 
  -2   0   6     1784.57     1837.68     50.74 o 
   0   0   6     3825.56     3626.82     34.94 o 
   2   0   6     1304.89     1467.78     17.27 o 
   4   0   6        4.88        6.99      4.66 o 
   6   0   6      222.22      257.54     12.31 o 
  -7   1   6       79.32       93.50      5.66 o 
  -6   1   6       15.41       19.49      1.59 o 
  -5   1   6        0.05        0.29      1.19 o 
  -4   1   6       70.58       73.88      7.44 o 
  -3   1   6      972.34     1058.93     25.53 o 
  -2   1   6      132.34      150.22      8.35 o 
  -1   1   6     6365.05     6222.47     43.54 o 
   0   1   6     2256.76     2257.92     31.94 o 
   1   1   6     2461.84     2470.74     13.23 o 
   2   1   6     2821.29     3141.41     23.45 o 
   3   1   6      236.59      266.60      9.37 o 
   4   1   6       29.88       28.12      5.83 o 
   5   1   6      162.56      154.19      3.32 o 
   6   1   6        4.61        1.35      2.83 o 
   7   1   6       98.43      111.73      5.99 o 
  -7   2   6       32.85       37.60      3.99 o 
  -6   2   6       20.52       20.74      2.47 o 
  -5   2   6       20.50       19.34      1.47 o 
  -4   2   6       93.14       83.68      6.31 o 
  -3   2   6       41.87       51.49      5.97 o 
  -2   2   6      394.28      393.24     13.79 o 
  -1   2   6    18884.90    18221.63     61.79 o 
   0   2   6     9873.75     9628.18     68.65 o 
   1   2   6     3088.05     3185.70     21.08 o 
   2   2   6       58.88       61.33      3.39 o 
   3   2   6       70.24       82.39      6.56 o 
   4   2   6       23.05       17.93      1.33 o 
   5   2   6      133.10      119.72      3.55 o 
   6   2   6      201.64      209.01      6.26 o 
  -7   3   6       52.75       61.56      4.33 o 
  -6   3   6      253.42      257.06      6.25 o 
  -5   3   6       28.68       29.88      2.77 o 
  -4   3   6      135.92      127.37      5.19 o 
  -3   3   6      218.19      206.43     12.93 o 
  -2   3   6      377.94      403.59     11.94 o 
  -1   3   6     1767.07     1729.20     20.66 o 
   0   3   6     2745.76     2756.39     34.66 o 
   1   3   6     1631.31     1733.64     20.70 o 
   2   3   6     1503.10     1511.30     29.78 o 
   3   3   6       72.20       75.19      8.07 o 
   4   3   6      699.51      705.20     12.15 o 
   5   3   6       24.63       19.10      2.39 o 
   6   3   6        0.38        3.49      4.03 o 
  -6   4   6       32.24       38.36      2.99 o 
  -5   4   6       42.34       41.85      2.29 o 
  -4   4   6      147.84      136.48      3.67 o 
  -3   4   6      268.80      232.32     14.47 o 
  -2   4   6       11.81        7.99      2.79 o 
  -1   4   6      812.21      969.44     14.17 o 
   0   4   6      151.41      140.14      5.52 o 
   1   4   6      871.67      964.30     14.96 o 
   2   4   6      345.10      371.12     10.76 o 
   3   4   6      354.15      319.61     16.87 o 
   4   4   6      780.64      780.63     13.44 o 
   5   4   6       19.82       16.73      1.79 o 
   6   4   6       39.95       41.83      2.05 o 
  -6   5   6      152.72      171.83      5.13 o 
  -5   5   6       59.87       50.34      2.69 o 
  -4   5   6       85.75       76.65      2.94 o 
  -3   5   6      422.63      396.39     36.43 o 
  -2   5   6      244.47      255.18      9.30 o 
  -1   5   6      287.15      327.22      8.80 o 
   0   5   6      333.65      319.40      7.64 o 
   1   5   6      760.60      869.38     18.47 o 
   2   5   6       37.56       40.41      4.83 o 
   3   5   6       49.47       47.69      7.34 o 
   4   5   6       57.49       56.23      3.82 o 
   5   5   6        0.15       -0.43      1.39 o 
   6   5   6       29.03       31.04      3.51 o 
  -6   6   6      116.45      135.96      7.18 o 
  -5   6   6      323.26      323.61      7.17 o 
  -4   6   6        4.33        6.67      1.75 o 
  -3   6   6      100.54       92.48      3.09 o 
  -2   6   6       96.39       99.41      8.00 o 
  -1   6   6       32.08       21.09      4.20 o 
   0   6   6      198.54      228.67     10.08 o 
   1   6   6      358.01      439.55     14.57 o 
   2   6   6       11.52        9.56      3.06 o 
   3   6   6        1.11        1.35      1.37 o 
   4   6   6      159.60      163.60      8.89 o 
   5   6   6       34.74       34.65      2.28 o 
   6   6   6       32.88       37.00      2.04 o 
  -6   7   6       30.68       25.47      2.50 o 
  -5   7   6      299.52      308.74      6.63 o 
  -4   7   6        3.74        3.32      1.39 o 
  -3   7   6      557.83      499.18      8.55 o 
  -2   7   6        0.40       -1.41      1.41 o 
  -1   7   6       51.86       69.56      6.74 o 
   0   7   6       16.10       15.95      3.40 o 
   1   7   6       24.97       22.30      3.96 o 
   2   7   6       68.37       63.77      3.03 o 
   3   7   6      451.79      381.42      8.40 o 
   4   7   6       14.19       13.00      2.70 o 
   5   7   6        1.30       -0.39      1.35 o 
  -5   8   6        5.43        5.19      1.51 o 
  -4   8   6       10.68       11.82      1.85 o 
  -3   8   6       37.26       36.81      2.61 o 
  -2   8   6        9.38        6.87      1.47 o 
  -1   8   6        0.34        2.16      0.98 o 
   0   8   6      391.89      416.57      6.91 o 
   1   8   6      191.21      207.10      4.75 o 
   2   8   6       37.03       25.96      2.16 o 
   3   8   6       11.81        6.45      1.49 o 
   4   8   6       23.41       25.15      2.56 o 
   5   8   6        0.05        0.23      1.08 o 
  -5   9   6       74.67       81.85      4.55 o 
  -4   9   6        7.30        3.36      1.32 o 
  -3   9   6       27.09       30.83      2.35 o 
  -2   9   6       36.68       31.37      2.14 o 
  -1   9   6      354.85      355.88      7.36 o 
   0   9   6       17.51       15.65      2.03 o 
   1   9   6      320.60      311.41      7.62 o 
   2   9   6       39.88       32.94      2.43 o 
   3   9   6        0.97        1.15      1.54 o 
   4   9   6      163.81      148.09      4.32 o 
   5   9   6       10.53       12.86      1.41 o 
  -4  10   6        1.21        1.65      1.35 o 
  -3  10   6      133.28      137.10      6.59 o 
  -2  10   6       29.61       28.65      2.27 o 
  -1  10   6        5.04        3.86      1.26 o 
   0  10   6      495.10      447.85     11.38 o 
   1  10   6       18.93       15.67      1.80 o 
   2  10   6       61.57       53.39      3.10 o 
   3  10   6       12.56       10.29      1.33 o 
   4  10   6        7.92        8.93      1.32 o 
  -4  11   6      102.99       89.82      3.99 o 
  -3  11   6        0.97        0.53      1.03 o 
  -2  11   6        1.20        0.31      1.32 o 
  -1  11   6       34.14       36.43      2.61 o 
   0  11   6      147.68      142.97      5.76 o 
   1  11   6       22.47       23.05      2.57 o 
   2  11   6      111.24      103.52      3.78 o 
   3  11   6       16.54       13.75      1.71 o 
  -3  12   6        3.76        5.34      1.18 o 
  -2  12   6      432.72      459.95      8.99 o 
  -1  12   6       91.01       98.21      3.41 o 
   0  12   6        6.20        7.40      1.51 o 
   1  12   6       19.28       20.06      2.03 o 
   2  12   6       26.80       25.70      1.64 o 
  -1  13   6        3.77        2.99      1.66 o 
   0  13   6        3.25        4.03      0.88 o 
   1  13   6        2.05        2.74      1.04 o 
  -7   0   7       19.13       36.93      3.66 o 
  -5   0   7      197.84      205.07      5.97 o 
  -3   0   7       25.90       15.24      3.44 o 
  -1   0   7      199.33      223.58     17.63 o 
   1   0   7      463.46      458.72     10.71 o 
   3   0   7      162.07      155.24     11.16 o 
   5   0   7      410.22      430.91     10.76 o 
   7   0   7       59.33       54.57      3.66 o 
  -7   1   7       41.97       43.26      3.99 o 
  -6   1   7        4.44        4.40      1.46 o 
  -5   1   7       80.82       80.76      2.92 o 
  -4   1   7       61.20       73.45      6.05 o 
  -3   1   7      150.81      173.13      8.63 o 
  -2   1   7     2216.32     2230.46     32.92 o 
  -1   1   7    12458.25    11979.88    225.43 o 
   0   1   7       72.48       75.22      4.35 o 
   1   1   7      877.94      932.83      8.89 o 
   2   1   7        1.14        3.57      1.32 o 
   3   1   7       47.87       39.77      4.00 o 
   4   1   7      268.82      250.49      4.00 o 
   5   1   7        0.12        2.40      1.08 o 
   6   1   7      479.34      499.06     12.00 o 
  -7   2   7       36.11       42.26      3.99 o 
  -6   2   7       95.55      107.25      3.23 o 
  -5   2   7      705.84      739.26     22.01 o 
  -4   2   7        0.35       -0.27      2.43 o 
  -3   2   7      400.78      495.08     20.96 o 
  -2   2   7      265.27      241.18     11.26 o 
  -1   2   7     5458.32     5116.05     40.99 o 
   0   2   7     1049.47     1052.10     13.85 o 
   1   2   7       79.56       75.75      2.29 o 
   2   2   7        4.64        4.25      2.08 o 
   3   2   7      137.78      125.12      8.00 o 
   4   2   7       61.81       61.50      2.41 o 
   5   2   7       10.46       10.81      1.52 o 
   6   2   7        8.21        8.29      2.42 o 
  -7   3   7       17.99       20.63      2.33 o 
  -6   3   7       82.98       92.93      5.47 o 
  -5   3   7       41.26       34.77      2.17 o 
  -4   3   7      116.79      114.81      4.70 o 
  -3   3   7      103.90      113.69      7.65 o 
  -2   3   7     1401.66     1441.34     33.94 o 
  -1   3   7     5883.45     6131.78     40.44 o 
   0   3   7      562.54      558.92      7.72 o 
   1   3   7     1108.23     1198.58     15.33 o 
   2   3   7      182.80      204.23      8.27 o 
   3   3   7       24.96       40.56      6.21 o 
   4   3   7      231.21      222.33      4.89 o 
   5   3   7      192.67      186.14      4.73 o 
   6   3   7       19.52       13.77      2.99 o 
  -6   4   7        8.33        6.89      1.85 o 
  -5   4   7        3.48        2.14      1.84 o 
  -4   4   7       20.20       16.83      1.65 o 
  -3   4   7      122.88      123.72     10.66 o 
  -2   4   7       68.48       69.95      5.00 o 
  -1   4   7      362.10      408.32     11.49 o 
   0   4   7       18.75       30.85      2.71 o 
   1   4   7      121.15      114.05      5.49 o 
   2   4   7        0.05       -0.09      1.71 o 
   3   4   7      123.25      106.80      9.99 o 
   4   4   7       40.46       38.55      2.48 o 
   5   4   7      212.01      192.58      6.01 o 
   6   4   7       26.80       33.86      3.29 o 
  -6   5   7        2.89        3.05      1.20 o 
  -5   5   7      149.40      152.50      5.00 o 
  -4   5   7      356.98      305.27      6.53 o 
  -3   5   7      116.03      123.01     12.84 o 
  -2   5   7       24.12       29.96      3.22 o 
  -1   5   7       75.63       91.15      6.02 o 
   0   5   7       50.72       54.32      3.89 o 
   1   5   7      269.20      349.64     10.19 o 
   2   5   7        5.71       15.42      3.52 o 
   3   5   7       96.57       95.12      9.83 o 
   4   5   7       50.17       43.11      3.39 o 
   5   5   7        0.14        2.21      1.51 o 
   6   5   7       79.29      100.20      2.92 o 
  -6   6   7       14.63       16.44      1.71 o 
  -5   6   7       23.34       20.17      2.95 o 
  -4   6   7      714.72      628.47     10.65 o 
  -3   6   7      465.80      433.34      6.79 o 
  -2   6   7      121.68      118.34     10.92 o 
  -1   6   7     1019.79      974.11     22.77 o 
   0   6   7      155.74      163.45      8.67 o 
   1   6   7       56.40       50.61      5.16 o 
   2   6   7       32.00       28.48      4.34 o 
   3   6   7       76.16       71.85      3.49 o 
   4   6   7     1666.27     1660.57     28.34 o 
   5   6   7       63.46       62.64      2.69 o 
   6   6   7        3.23        3.84      4.66 o 
  -6   7   7       49.09       57.92      2.93 o 
  -5   7   7       53.05       51.94      3.28 o 
  -4   7   7       85.28       80.26      4.03 o 
  -3   7   7      765.08      672.79      9.95 o 
  -2   7   7        0.12        2.27      1.89 o 
  -1   7   7        8.70       11.86      4.31 o 
   0   7   7      157.40      195.69     10.18 o 
   1   7   7      147.00      156.69      8.34 o 
   2   7   7       10.14        8.67      2.16 o 
   3   7   7        1.57        3.14      1.79 o 
   4   7   7       56.66       54.34      4.35 o 
   5   7   7      120.71      131.62      4.25 o 
  -5   8   7        0.00        2.82      1.99 o 
  -4   8   7        7.63        2.90      1.38 o 
  -3   8   7      277.79      233.85      5.95 o 
  -2   8   7       11.86       12.55      1.60 o 
  -1   8   7     1310.19     1331.31     12.18 o 
   0   8   7     1166.04     1163.56     10.98 o 
   1   8   7        8.37       12.16      1.47 o 
   2   8   7       20.58       14.66      1.77 o 
   3   8   7       19.78       20.31      2.01 o 
   4   8   7      285.19      295.51      9.17 o 
   5   8   7        6.51        6.41      1.21 o 
  -5   9   7        0.75        1.40      1.11 o 
  -4   9   7        1.22        2.75      1.40 o 
  -3   9   7       30.14       27.22      2.24 o 
  -2   9   7       83.12       81.34      3.20 o 
  -1   9   7        5.66        5.29      1.29 o 
   0   9   7       40.11       42.60      2.97 o 
   1   9   7      176.76      163.29      5.62 o 
   2   9   7       63.56       52.19      2.94 o 
   3   9   7       71.94       62.14      3.38 o 
   4   9   7        8.02        7.24      1.28 o 
   5   9   7       53.91       64.08      4.82 o 
  -4  10   7        8.36       12.55      1.71 o 
  -3  10   7       75.85       71.72      3.44 o 
  -2  10   7        1.09        0.83      1.02 o 
  -1  10   7       36.56       35.02      2.46 o 
   0  10   7       23.27       22.33      2.30 o 
   1  10   7      342.44      322.77      9.80 o 
   2  10   7      103.42       96.92      3.77 o 
   3  10   7      101.71      101.07      3.31 o 
   4  10   7       78.54       81.77      3.64 o 
  -3  11   7        4.24        7.40      1.25 o 
  -2  11   7       79.67       82.08      3.49 o 
  -1  11   7      340.85      358.29      8.60 o 
   0  11   7       21.05       20.20      2.41 o 
   1  11   7        9.03       12.25      1.68 o 
   2  11   7       13.84       13.79      1.57 o 
   3  11   7       13.99       16.24      1.71 o 
  -2  12   7       62.13       72.09      4.50 o 
  -1  12   7        4.59        3.21      1.01 o 
   0  12   7        5.70        5.42      1.37 o 
   1  12   7        2.32        2.98      1.41 o 
   2  12   7        1.07        1.82      0.81 o 
  -6   0   8      299.34      308.85     11.75 o 
  -4   0   8        5.62        9.26      3.82 o 
  -2   0   8      518.63      672.28     48.41 o 
   0   0   8     1077.32     1062.73     49.24 o 
   2   0   8     3408.27     3642.76     33.40 o 
   4   0   8      295.03      305.19      6.09 o 
   6   0   8      147.80      157.05      9.65 o 
  -7   1   8       28.67       26.29      3.33 o 
  -6   1   8      269.83      310.58      8.36 o 
  -5   1   8      102.71       96.34      3.19 o 
  -4   1   8       37.88       27.47      4.54 o 
  -3   1   8       97.87      119.76      7.85 o 
  -2   1   8     1457.94     1442.73     28.95 o 
  -1   1   8        7.28       10.84      2.79 o 
   0   1   8      739.79      701.73     13.39 o 
   1   1   8        4.84        5.65      1.05 o 
   2   1   8     3701.97     4240.23     45.59 o 
   3   1   8       72.22       82.57      5.46 o 
   4   1   8       69.24       65.12      2.06 o 
   5   1   8      582.79      508.43     10.23 o 
   6   1   8        0.01        0.16      3.33 o 
  -7   2   8        2.42        5.32      2.33 o 
  -6   2   8      276.49      305.13      7.72 o 
  -5   2   8      223.37      220.71      5.94 o 
  -4   2   8       37.26       39.91      5.35 o 
  -3   2   8      636.69      680.89     42.76 o 
  -2   2   8        0.37        1.14      1.99 o 
  -1   2   8     2363.52     2403.18     29.81 o 
   0   2   8     1490.71     1438.33     17.06 o 
   1   2   8        0.14        1.56      0.91 o 
   2   2   8       25.30       29.76      3.28 o 
   3   2   8       15.38       22.53      3.89 o 
   4   2   8       65.72       57.11      3.07 o 
   5   2   8      164.11      140.13      4.74 o 
   6   2   8        9.92       16.03      2.76 o 
  -7   3   8       15.27       18.63      2.33 o 
  -6   3   8       38.41       47.31      3.22 o 
  -5   3   8      257.27      254.19      6.32 o 
  -4   3   8        0.91        0.74      1.27 o 
  -3   3   8      645.88      739.66     32.28 o 
  -2   3   8      531.47      519.15     17.57 o 
  -1   3   8     4681.82     4844.97     37.53 o 
   0   3   8       35.01       36.79      2.22 o 
   1   3   8      250.55      298.19      6.70 o 
   2   3   8        0.82        0.91      2.93 o 
   3   3   8      565.67      530.12     21.79 o 
   4   3   8       53.15       53.96      2.54 o 
   5   3   8       60.79       56.07      2.67 o 
   6   3   8        5.90        6.84      2.32 o 
  -6   4   8       22.32       23.82      2.56 o 
  -5   4   8        2.47        0.78      1.40 o 
  -4   4   8      452.97      446.45      6.76 o 
  -3   4   8        2.58        1.18      3.16 o 
  -2   4   8      403.81      433.90     17.73 o 
  -1   4   8      642.97      664.53     14.93 o 
   0   4   8        6.10        8.28      1.77 o 
   1   4   8      416.37      500.83     11.34 o 
   2   4   8      134.36      120.69      7.20 o 
   3   4   8        6.54        8.04      4.16 o 
   4   4   8       71.55       66.89      8.65 o 
   5   4   8      151.70      144.84      7.13 o 
   6   4   8        0.14        2.43      1.21 o 
  -6   5   8        4.22        4.18      1.27 o 
  -5   5   8       47.90       45.09      2.95 o 
  -4   5   8       14.62       12.21      1.62 o 
  -3   5   8      259.90      289.64     22.96 o 
  -2   5   8      873.98      956.51     18.85 o 
  -1   5   8     1014.56     1091.18     31.17 o 
   0   5   8      212.02      219.74      7.74 o 
   1   5   8      220.61      230.15      8.40 o 
   2   5   8      515.17      501.01     16.50 o 
   3   5   8      737.78      714.31     16.03 o 
   4   5   8      257.83      254.75      7.78 o 
   5   5   8       32.64       27.59      2.26 o 
   6   5   8        2.77        6.42      1.41 o 
  -6   6   8        0.17        0.26      1.32 o 
  -5   6   8        0.02       -0.15      1.29 o 
  -4   6   8      517.43      448.75      9.16 o 
  -3   6   8      317.87      302.04      6.37 o 
  -2   6   8       11.28       21.07      4.73 o 
  -1   6   8      191.99      194.04      9.43 o 
   0   6   8       99.44       97.91      6.89 o 
   1   6   8       61.43       61.57      5.61 o 
   2   6   8        8.70       12.68      4.07 o 
   3   6   8       29.26       26.18      4.55 o 
   4   6   8      195.33      193.70      6.70 o 
   5   6   8       92.71       91.27      3.62 o 
   6   6   8       58.80       88.51      5.32 o 
  -6   7   8       25.59       24.96      2.99 o 
  -5   7   8        0.75       -0.48      1.46 o 
  -4   7   8      298.99      260.72      6.93 o 
  -3   7   8      325.41      272.45      6.42 o 
  -2   7   8      120.00      131.25      3.96 o 
  -1   7   8       55.74       38.33      6.94 o 
   0   7   8        1.41       -0.56      2.30 o 
   1   7   8       90.78       69.21      5.65 o 
   2   7   8       16.10       15.77      1.93 o 
   3   7   8        0.03        2.17      3.56 o 
   4   7   8      299.99      290.75      9.38 o 
   5   7   8       13.36       10.71      3.66 o 
  -5   8   8       32.51       28.24      2.93 o 
  -4   8   8        9.30        7.26      1.77 o 
  -3   8   8       67.06       64.45      3.26 o 
  -2   8   8        0.15       -0.14      1.07 o 
  -1   8   8      478.81      481.18      8.44 o 
   0   8   8     2392.58     2499.76     18.87 o 
   1   8   8      129.46      124.64      3.74 o 
   2   8   8       31.38       30.86      2.35 o 
   3   8   8       16.27       16.33      1.87 o 
   4   8   8      140.59      131.19      6.10 o 
   5   8   8       63.11       67.30      2.47 o 
  -5   9   8       12.51       12.59      1.75 o 
  -4   9   8       22.68       15.77      2.15 o 
  -3   9   8       98.78       94.86      3.76 o 
  -2   9   8        1.36        0.49      1.21 o 
  -1   9   8      268.19      270.02      7.17 o 
   0   9   8      572.59      560.69      9.62 o 
   1   9   8       13.01       11.02      1.50 o 
   2   9   8        1.67        1.14      1.12 o 
   3   9   8      241.18      239.64      6.27 o 
   4   9   8       20.61       22.30      2.28 o 
   5   9   8        0.39       -2.26      2.83 o 
  -4  10   8        6.33        8.63      1.51 o 
  -3  10   8      146.33      152.35      5.14 o 
  -2  10   8       39.29       40.70      2.43 o 
  -1  10   8       86.04       89.76      3.71 o 
   0  10   8      656.19      640.03     10.93 o 
   1  10   8       25.31       26.47      1.97 o 
   2  10   8        9.33        8.72      1.46 o 
   3  10   8      141.31      136.02      3.71 o 
   4  10   8       31.75       32.03      2.32 o 
  -3  11   8        4.58        3.11      1.21 o 
  -2  11   8       53.98       61.21      2.58 o 
  -1  11   8        0.22        0.09      0.88 o 
   0  11   8       50.13       45.30      3.25 o 
   1  11   8       20.61       21.73      2.24 o 
   2  11   8       12.18        9.85      1.40 o 
   3  11   8       46.00       46.08      2.43 o 
  -2  12   8      178.27      200.77      7.15 o 
  -1  12   8        9.04        8.95      1.40 o 
   0  12   8        2.44        1.15      1.22 o 
   1  12   8       70.93       70.42      3.31 o 
   2  12   8       14.52       14.32      1.20 o 
  -7   0   9        0.05        5.66      2.00 o 
  -5   0   9      344.89      372.53     10.57 o 
  -3   0   9      482.31      508.42     27.95 o 
  -1   0   9      347.53      342.39     16.64 o 
   1   0   9      230.30      233.73      9.82 o 
   3   0   9     1331.32     1332.51     32.94 o 
   5   0   9      202.36      158.66      6.37 o 
  -7   1   9      124.45      136.09      5.99 o 
  -6   1   9      260.74      276.37      7.86 o 
  -5   1   9       99.59       99.74      3.23 o 
  -4   1   9       38.66       34.74      6.40 o 
  -3   1   9        1.24        7.75      2.36 o 
  -2   1   9      371.86      330.13     13.75 o 
  -1   1   9        1.45        2.41      1.99 o 
   0   1   9     1032.19     1004.09     17.17 o 
   1   1   9      107.40      100.38      3.45 o 
   2   1   9     1293.22     1380.61     15.24 o 
   3   1   9      564.53      591.40     18.63 o 
   4   1   9       82.16       86.77      3.23 o 
   5   1   9      238.69      204.11      5.04 o 
   6   1   9      129.89      108.47      5.50 o 
  -7   2   9       18.15       21.63      2.99 o 
  -6   2   9        1.24        3.58      1.60 o 
  -5   2   9       40.83       31.79      2.14 o 
  -4   2   9        2.47        1.75      1.48 o 
  -3   2   9      213.25      201.71      9.83 o 
  -2   2   9       43.26       38.43      5.26 o 
  -1   2   9      576.63      574.68     14.26 o 
   0   2   9      319.28      282.30      9.53 o 
   1   2   9     1596.59     1745.39     17.07 o 
   2   2   9      150.24      170.22      9.06 o 
   3   2   9       11.61       10.94      3.11 o 
   4   2   9       61.59       55.72      3.52 o 
   5   2   9       36.20       33.25      1.99 o 
   6   2   9        2.24        3.64      1.84 o 
  -6   3   9        9.87        9.31      1.89 o 
  -5   3   9       27.37       25.97      2.60 o 
  -4   3   9       14.58       15.32      1.42 o 
  -3   3   9      464.74      470.90     19.49 o 
  -2   3   9      901.57      889.68     23.78 o 
  -1   3   9      396.61      380.68     11.10 o 
   0   3   9        3.27        2.98      1.33 o 
   1   3   9     4261.03     4671.66     33.32 o 
   2   3   9     1096.28     1084.56     32.77 o 
   3   3   9     1399.53     1342.56     29.87 o 
   4   3   9      211.17      181.61      6.19 o 
   5   3   9       49.25       40.71      2.33 o 
   6   3   9        8.96       10.75      2.06 o 
  -6   4   9       92.76      106.14      4.54 o 
  -5   4   9      308.60      304.17     11.39 o 
  -4   4   9      143.32      145.87      4.13 o 
  -3   4   9      143.35      152.45     11.99 o 
  -2   4   9      637.84      640.07     23.29 o 
  -1   4   9      492.86      459.33     12.88 o 
   0   4   9       16.59       20.09      2.35 o 
   1   4   9      120.84      110.87      5.65 o 
   2   4   9     1634.51     1577.86     33.92 o 
   3   4   9      464.08      434.12     19.82 o 
   4   4   9     1499.25     1369.06     24.47 o 
   5   4   9       29.37       27.89      2.07 o 
   6   4   9        7.49        7.99      1.60 o 
  -6   5   9      113.38      149.48      5.78 o 
  -5   5   9        8.75        9.73      2.14 o 
  -4   5   9       38.87       42.57      2.66 o 
  -3   5   9       20.60       19.85      2.27 o 
  -2   5   9      178.22      198.51      8.86 o 
  -1   5   9      272.44      332.60     11.76 o 
   0   5   9     1174.37     1382.32     19.66 o 
   1   5   9      554.87      581.17     14.74 o 
   2   5   9      218.82      214.78     11.02 o 
   3   5   9        0.00        1.61      1.34 o 
   4   5   9        4.11        6.70      1.83 o 
   5   5   9        2.14       -1.20      2.12 o 
   6   5   9       11.84       18.81      2.16 o 
  -6   6   9       18.93       18.73      2.12 o 
  -5   6   9       36.26       34.55      2.40 o 
  -4   6   9       63.31       51.97      3.36 o 
  -3   6   9       11.77        8.83      1.56 o 
  -2   6   9       65.18       65.31      7.07 o 
  -1   6   9      403.91      401.25     18.66 o 
   0   6   9      135.12      132.62      8.09 o 
   1   6   9       12.42        6.47      2.98 o 
   2   6   9       74.04       65.33      7.91 o 
   3   6   9      728.26      714.32     16.65 o 
   4   6   9      527.57      523.77     12.23 o 
   5   6   9        1.19        1.95      1.40 o 
   6   6   9        0.91        6.65      2.00 o 
  -6   7   9        0.41        2.92      1.04 o 
  -5   7   9       17.27       14.80      2.66 o 
  -4   7   9      119.98      109.81      4.68 o 
  -3   7   9       20.52       19.77      2.03 o 
  -2   7   9       62.45       61.70      3.04 o 
  -1   7   9        4.88        8.26      3.98 o 
   0   7   9     1209.69     1300.88     32.60 o 
   1   7   9       93.82       87.95      3.23 o 
   2   7   9       17.87       19.98      2.63 o 
   3   7   9       98.31       95.39      4.31 o 
   4   7   9       73.06       65.03      3.90 o 
   5   7   9        0.15       -0.18      1.66 o 
  -5   8   9        0.94        0.59      2.14 o 
  -4   8   9      327.53      285.45      6.91 o 
  -3   8   9       18.16       16.01      1.57 o 
  -2   8   9       14.02       13.19      1.63 o 
  -1   8   9        0.21       -1.11      1.39 o 
   0   8   9       66.85       68.95      2.85 o 
   1   8   9      799.31      811.94     12.23 o 
   2   8   9      132.44      130.19      4.46 o 
   3   8   9      135.90      122.36      4.17 o 
   4   8   9       17.75       20.65      2.82 o 
   5   8   9       28.74       22.35      1.95 o 
  -5   9   9        1.11        1.53      1.11 o 
  -4   9   9        0.79       -0.75      1.44 o 
  -3   9   9        0.27       -0.54      1.49 o 
  -2   9   9        7.48        8.13      1.60 o 
  -1   9   9      867.66      859.20     12.65 o 
   0   9   9       29.58       33.34      2.38 o 
   1   9   9       13.27       14.29      1.63 o 
   2   9   9       78.66       69.53      3.36 o 
   3   9   9        0.12        0.67      1.01 o 
   4   9   9        7.84       14.91      1.79 o 
  -4  10   9        0.27       -0.26      1.12 o 
  -3  10   9       81.29       87.72      3.68 o 
  -2  10   9       13.05       15.46      1.92 o 
  -1  10   9      310.33      334.32      6.99 o 
   0  10   9        0.00        2.29      1.24 o 
   1  10   9        4.30        3.13      1.03 o 
   2  10   9       12.78       13.88      1.47 o 
   3  10   9        2.58        4.22      1.35 o 
   4  10   9       49.11       67.91      3.03 o 
  -3  11   9       35.59       45.49      1.99 o 
  -2  11   9       61.11       70.01      2.80 o 
  -1  11   9       32.70       29.78      2.23 o 
   0  11   9        8.04        5.57      1.40 o 
   1  11   9       18.12       17.07      1.83 o 
   2  11   9       23.31       22.73      1.77 o 
   3  11   9        0.26        1.82      1.21 o 
  -2  12   9        0.48        0.33      0.77 o 
  -1  12   9        0.83       -0.24      1.16 o 
   0  12   9       21.82       25.36      2.17 o 
   1  12   9        1.14        0.93      1.05 o 
   2  12   9        7.00        7.75      1.70 o 
  -6   0  10      130.87      159.21      8.15 o 
  -4   0  10       55.20       54.90     10.98 o 
  -2   0  10     2391.17     2390.04     53.90 o 
   0   0  10       89.03      101.47      5.97 o 
   2   0  10     1801.02     1952.51     41.49 o 
   4   0  10        2.10        0.85      1.47 o 
   6   0  10       48.50       43.92      5.32 o 
  -7   1  10       60.53       55.23      3.99 o 
  -6   1  10       54.34       68.51      2.78 o 
  -5   1  10      411.67      392.99     13.06 o 
  -4   1  10       43.74       44.33      4.76 o 
  -3   1  10      104.45      114.17      9.76 o 
  -2   1  10      373.50      375.48     10.49 o 
  -1   1  10      406.26      433.91     14.20 o 
   0   1  10        1.34        1.47      0.87 o 
   1   1  10        5.35        2.04      0.89 o 
   2   1  10      546.10      561.73     10.11 o 
   3   1  10      760.43      854.04     26.51 o 
   4   1  10        1.26        1.83      1.14 o 
   5   1  10        1.17        1.52      1.42 o 
   6   1  10       20.16       16.04      4.16 o 
  -7   2  10        2.73        4.33      2.00 o 
  -6   2  10      183.27      189.59      6.04 o 
  -5   2  10       33.00       35.85      2.20 o 
  -4   2  10        3.37        1.45      1.37 o 
  -3   2  10        9.76       12.52      3.74 o 
  -2   2  10     4366.10     4447.95     67.71 o 
  -1   2  10        3.02        2.55      2.50 o 
   0   2  10        1.04        2.00      1.71 o 
   1   2  10      111.93      117.19      4.37 o 
   2   2  10     1087.70     1149.77     26.54 o 
   3   2  10        2.80        9.30      2.90 o 
   4   2  10      429.46      434.61      8.16 o 
   5   2  10       40.31       40.92      3.03 o 
   6   2  10        2.30       -0.40      1.66 o 
  -6   3  10        9.91       12.62      2.66 o 
  -5   3  10      192.89      202.16      5.53 o 
  -4   3  10       22.72       24.10      2.09 o 
  -3   3  10      421.58      469.70     20.63 o 
  -2   3  10     1648.02     1722.51     53.74 o 
  -1   3  10      443.64      393.57     13.69 o 
   0   3  10      614.56      599.43      9.93 o 
   1   3  10     1472.62     1643.97     21.94 o 
   2   3  10     3468.53     3686.86     50.32 o 
   3   3  10      162.56      144.02      9.34 o 
   4   3  10      356.69      351.28     13.78 o 
   5   3  10      258.54      230.57      7.68 o 
   6   3  10       20.15       19.85      3.11 o 
  -6   4  10       20.17       28.82      2.15 o 
  -5   4  10      299.76      298.67      7.48 o 
  -4   4  10      403.07      399.38      8.87 o 
  -3   4  10      258.18      206.98     14.46 o 
  -2   4  10      124.78       97.67      8.70 o 
  -1   4  10      421.50      447.50     13.72 o 
   0   4  10      878.58     1023.69     15.80 o 
   1   4  10      552.04      559.58     12.87 o 
   2   4  10      639.80      619.36     21.46 o 
   3   4  10      189.51      210.18     14.07 o 
   4   4  10       86.44       83.66      5.03 o 
   5   4  10        2.29       -0.26      1.89 o 
   6   4  10        5.43        6.96      1.48 o 
  -6   5  10      167.24      212.50      7.87 o 
  -5   5  10       12.71       11.03      1.66 o 
  -4   5  10       90.56       89.15      3.75 o 
  -3   5  10       72.37       62.04      2.99 o 
  -2   5  10       15.28       16.83      3.50 o 
  -1   5  10      842.12      793.99     18.35 o 
   0   5  10       21.28       24.04      3.05 o 
   1   5  10      323.33      373.02     10.97 o 
   2   5  10      342.85      323.15     16.29 o 
   3   5  10     1061.01     1044.69     13.41 o 
   4   5  10      142.32      153.35      6.12 o 
   5   5  10        0.06       -0.51      1.38 o 
   6   5  10        1.33        1.22      1.04 o 
  -6   6  10        0.47       -1.00      1.28 o 
  -5   6  10       19.27       27.16      2.57 o 
  -4   6  10      103.94       93.59      4.38 o 
  -3   6  10       92.24       87.97      3.53 o 
  -2   6  10      171.31      183.34     10.86 o 
  -1   6  10       20.67       26.08      3.95 o 
   0   6  10        0.23        5.12      1.94 o 
   1   6  10       25.03       16.02      2.83 o 
   2   6  10        0.28        0.28      1.63 o 
   3   6  10        0.48        0.09      1.44 o 
   4   6  10        9.14        9.84      1.98 o 
   5   6  10       75.11       65.48      4.27 o 
  -6   7  10       25.11       23.00      4.16 o 
  -5   7  10       37.58       27.65      2.53 o 
  -4   7  10        4.16        3.76      1.68 o 
  -3   7  10       49.49       41.71      2.75 o 
  -2   7  10      685.59      647.37      9.98 o 
  -1   7  10      180.08      172.10     10.06 o 
   0   7  10       13.53       11.87      3.16 o 
   1   7  10        4.24        5.22      1.30 o 
   2   7  10      171.25      174.11      5.18 o 
   3   7  10     1306.85     1219.15     16.85 o 
   4   7  10      499.00      490.97     15.56 o 
   5   7  10        0.42        0.91      1.28 o 
  -5   8  10        7.05        3.13      1.54 o 
  -4   8  10       76.47       70.93      4.61 o 
  -3   8  10       63.09       54.64      2.67 o 
  -2   8  10       26.64       28.39      2.49 o 
  -1   8  10      466.06      467.42      8.35 o 
   0   8  10      623.68      613.16      8.62 o 
   1   8  10      353.18      370.87      7.33 o 
   2   8  10      196.81      184.64      5.21 o 
   3   8  10       98.37      108.94      3.98 o 
   4   8  10        0.65       -0.71      2.00 o 
   5   8  10       21.98       19.25      1.88 o 
  -5   9  10        0.54        2.77      1.83 o 
  -4   9  10       44.83       43.62      3.13 o 
  -3   9  10      132.03      133.50      4.26 o 
  -2   9  10       18.07       17.35      2.02 o 
  -1   9  10       19.76       20.48      1.98 o 
   0   9  10       13.24       14.03      1.77 o 
   1   9  10        0.93       -0.82      1.03 o 
   2   9  10       19.26       15.50      1.83 o 
   3   9  10       20.12       19.57      1.80 o 
   4   9  10       15.52       19.21      1.85 o 
  -4  10  10       26.52       28.04      2.10 o 
  -3  10  10       45.86       45.68      2.69 o 
  -2  10  10        3.38        1.55      1.20 o 
  -1  10  10       88.86       91.87      3.71 o 
   0  10  10       60.25       63.86      3.16 o 
   1  10  10       16.48       16.24      1.83 o 
   2  10  10       13.68       11.61      1.35 o 
   3  10  10       32.78       34.22      2.11 o 
   4  10  10        0.27        0.80      1.11 o 
  -3  11  10        1.68        1.43      1.31 o 
  -2  11  10       29.46       30.73      1.84 o 
  -1  11  10        0.21        0.18      1.06 o 
   0  11  10        2.42        1.00      1.24 o 
   1  11  10       28.77       25.79      1.88 o 
   2  11  10       16.98       13.60      1.50 o 
   3  11  10        0.54       -0.19      1.85 o 
  -2  12  10       34.31       29.28      2.66 o 
  -1  12  10        0.63        0.56      1.04 o 
   0  12  10       33.35       35.35      1.97 o 
   1  12  10        3.53        1.81      2.50 o 
   2  12  10       12.40       11.98      1.75 o 
  -7   0  11        0.70        6.99      2.00 o 
  -5   0  11        0.29        3.11      2.35 o 
  -3   0  11      271.61      232.58     19.96 o 
  -1   0  11      852.67      841.49     28.62 o 
   1   0  11      529.81      619.55     15.49 o 
   3   0  11      160.54      146.74     15.97 o 
   5   0  11      457.64      353.43     11.67 o 
  -7   1  11      322.44      319.09      8.32 o 
  -6   1  11      115.56      111.15      3.87 o 
  -5   1  11       98.90      121.03      3.49 o 
  -4   1  11       13.95        6.49      1.33 o 
  -3   1  11      273.93      282.26     15.51 o 
  -2   1  11      547.84      508.10     18.46 o 
  -1   1  11        5.65       11.29      3.03 o 
   0   1  11      154.94      182.69      8.33 o 
   1   1  11      689.24      754.59      9.85 o 
   2   1  11      224.40      226.83      6.70 o 
   3   1  11        2.24        1.93      2.00 o 
   4   1  11        3.96        1.88      1.09 o 
   5   1  11       33.96       21.78      2.16 o 
   6   1  11       29.02       28.85      6.16 o 
  -7   2  11        8.83        8.32      2.00 o 
  -6   2  11       56.68       53.28      3.28 o 
  -5   2  11        2.27        5.94      1.46 o 
  -4   2  11      108.83      106.06      3.65 o 
  -3   2  11      626.83      644.27     23.76 o 
  -2   2  11      245.02      312.38     17.80 o 
  -1   2  11      283.63      312.34     13.17 o 
   0   2  11       62.30       69.47      5.41 o 
   1   2  11      122.29      128.89      6.38 o 
   2   2  11       34.36       27.57      3.10 o 
   3   2  11      135.82      132.15      8.65 o 
   4   2  11      207.15      192.87      5.10 o 
   5   2  11      145.00      119.44      4.35 o 
   6   2  11        6.64        4.33      2.66 o 
  -6   3  11        5.89        5.87      2.99 o 
  -5   3  11        8.73        5.88      1.80 o 
  -4   3  11       71.66       63.03      3.31 o 
  -3   3  11       35.10       34.08      5.76 o 
  -2   3  11     5856.70     6031.56     66.14 o 
  -1   3  11      716.13      713.14     19.28 o 
   0   3  11      232.47      251.84      7.58 o 
   1   3  11     1454.13     1618.82     22.73 o 
   2   3  11       53.30       68.64      7.48 o 
   3   3  11      383.27      331.53     14.01 o 
   4   3  11       68.64       61.12      4.20 o 
   5   3  11       85.39       66.19      3.84 o 
   6   3  11       64.74       77.69      5.32 o 
  -6   4  11        4.95        6.46      1.77 o 
  -5   4  11       26.68       26.31      2.51 o 
  -4   4  11      225.31      209.98      5.53 o 
  -3   4  11       41.67       55.10      5.92 o 
  -2   4  11        3.05        1.58      2.46 o 
  -1   4  11       17.94       23.66      3.59 o 
   0   4  11      377.94      420.95     10.34 o 
   1   4  11      758.29      758.00     17.66 o 
   2   4  11        7.86        6.98      3.17 o 
   3   4  11      529.20      537.27     15.03 o 
   4   4  11      100.90       99.50      5.40 o 
   5   4  11       36.19       28.85      2.94 o 
   6   4  11       55.14       68.80      2.74 o 
  -6   5  11        6.17        4.69      1.40 o 
  -5   5  11      161.21      161.58      5.31 o 
  -4   5  11      156.81      148.91      4.81 o 
  -3   5  11        4.89        1.94      1.67 o 
  -2   5  11       45.92       52.40      6.55 o 
  -1   5  11      221.55      249.44     10.63 o 
   0   5  11      279.96      313.59     10.03 o 
   1   5  11      259.24      273.71      9.72 o 
   2   5  11      305.40      312.82     16.39 o 
   3   5  11      150.38      148.33      5.30 o 
   4   5  11       84.17       81.02      4.44 o 
   5   5  11       23.76       23.26      3.17 o 
   6   5  11       14.34       19.91      3.83 o 
  -6   6  11       58.85       70.27      2.61 o 
  -5   6  11       25.59       20.90      2.00 o 
  -4   6  11      194.03      184.90      6.13 o 
  -3   6  11        2.39        1.41      1.17 o 
  -2   6  11       49.04       60.45      4.79 o 
  -1   6  11       17.47       14.55      3.25 o 
   0   6  11      602.78      588.91     14.53 o 
   1   6  11      383.30      402.34     12.49 o 
   2   6  11       36.08       29.25      2.09 o 
   3   6  11      104.95       99.50      5.97 o 
   4   6  11        3.15        2.18      1.75 o 
   5   6  11       15.57       15.77      2.26 o 
  -5   7  11       13.46       12.91      2.60 o 
  -4   7  11       93.92       81.09      4.86 o 
  -3   7  11      196.44      165.15      5.12 o 
  -2   7  11      115.19      113.14      4.10 o 
  -1   7  11     1146.20     1217.80     25.31 o 
   0   7  11      582.45      577.14     10.69 o 
   1   7  11       63.99       57.03      2.86 o 
   2   7  11       10.11       15.76      2.19 o 
   3   7  11      382.83      335.50     10.85 o 
   4   7  11       72.57       72.26      3.31 o 
   5   7  11       86.55       80.28      3.82 o 
  -5   8  11       19.18       13.64      1.87 o 
  -4   8  11       71.20       75.52      4.35 o 
  -3   8  11      196.37      208.04      5.55 o 
  -2   8  11      147.06      154.46      5.28 o 
  -1   8  11      131.17      140.65      5.02 o 
   0   8  11     1116.10     1097.76     16.59 o 
   1   8  11      109.55      107.42      3.91 o 
   2   8  11      176.96      175.57      5.05 o 
   3   8  11      228.79      240.58      5.59 o 
   4   8  11        3.59        2.46      1.83 o 
   5   8  11        6.14        3.03      1.04 o 
  -5   9  11       12.25       14.20      2.50 o 
  -4   9  11      115.14      113.50      3.64 o 
  -3   9  11        9.01        5.23      1.24 o 
  -2   9  11      252.16      275.53      6.77 o 
  -1   9  11      381.52      382.33      9.58 o 
   0   9  11       45.34       48.89      2.79 o 
   1   9  11      148.02      146.21      4.34 o 
   2   9  11        7.18        8.76      1.52 o 
   3   9  11       88.81       94.54      3.86 o 
   4   9  11       33.73       34.60      2.24 o 
  -4  10  11       52.51       52.63      2.43 o 
  -3  10  11       26.41       25.70      2.43 o 
  -2  10  11       34.18       34.40      2.25 o 
  -1  10  11      113.36      118.62      4.67 o 
   0  10  11        1.17        1.71      1.20 o 
   1  10  11      205.63      204.81      6.91 o 
   2  10  11       31.42       26.12      1.94 o 
   3  10  11        2.89        3.21      0.98 o 
   4  10  11       11.95        6.65      2.00 o 
  -3  11  11       76.67       84.99      4.03 o 
  -2  11  11       68.92       70.93      2.62 o 
  -1  11  11        8.50        5.86      1.78 o 
   0  11  11        0.14        3.05      1.19 o 
   1  11  11       25.94       27.53      2.30 o 
   2  11  11      246.50      260.12     15.47 o 
   3  11  11       41.03       38.60      3.66 o 
  -1  12  11       35.83       40.63      2.70 o 
   0  12  11       30.69       36.61      3.06 o 
   1  12  11        3.38        1.69      1.35 o 
   2  12  11        7.53        8.65      1.28 o 
  -6   0  12      415.92      450.92     20.13 o 
  -4   0  12      286.51      318.28     21.77 o 
  -2   0  12      910.38      865.78     34.94 o 
   0   0  12       69.98       81.85      8.98 o 
   2   0  12        3.42        1.86      2.99 o 
   4   0  12       90.74       88.93      4.73 o 
   6   0  12       30.30       31.61      4.33 o 
  -7   1  12       20.64       27.95      2.66 o 
  -6   1  12      183.32      191.03      5.99 o 
  -5   1  12       48.28       50.37      2.94 o 
  -4   1  12      183.06      198.11      5.38 o 
  -3   1  12      417.77      415.61     19.53 o 
  -2   1  12      511.01      515.04     19.02 o 
  -1   1  12      207.76      216.85     11.05 o 
   0   1  12      639.50      642.73     16.34 o 
   1   1  12      516.46      526.87     11.10 o 
   2   1  12       59.71       68.55      4.82 o 
   3   1  12        0.84        4.24      3.49 o 
   4   1  12       14.73       16.39      1.66 o 
   5   1  12        4.85        3.55      1.79 o 
   6   1  12       24.02       23.13      2.79 o 
  -6   2  12       19.34       14.87      2.14 o 
  -5   2  12      146.31      151.31      4.91 o 
  -4   2  12        2.13       -0.26      1.24 o 
  -3   2  12       10.83       10.33      3.60 o 
  -2   2  12     1206.98     1253.09     37.60 o 
  -1   2  12       33.55       16.13      3.64 o 
   0   2  12     2843.57     3103.53     77.53 o 
   1   2  12      789.01      873.18     17.14 o 
   2   2  12       20.42       14.43      2.68 o 
   3   2  12       50.28       51.28      5.66 o 
   4   2  12        0.75        2.81      1.31 o 
   5   2  12        3.29        1.93      1.47 o 
   6   2  12       92.02       92.93      4.48 o 
  -6   3  12       44.24       46.18      3.98 o 
  -5   3  12       88.96       91.74      4.22 o 
  -4   3  12       25.91       27.36      4.70 o 
  -3   3  12      130.97      113.84     10.47 o 
  -2   3  12      954.05      858.63     54.24 o 
  -1   3  12     5227.14     5555.93     87.86 o 
   0   3  12       51.40       67.82      3.79 o 
   1   3  12        0.09        0.94      1.33 o 
   2   3  12       66.05       70.22      7.58 o 
   3   3  12        3.50       -3.12      3.12 o 
   4   3  12       43.82       43.39      3.86 o 
   5   3  12       20.80       20.32      2.06 o 
   6   3  12       49.42       48.25      4.99 o 
  -6   4  12        6.18        5.80      1.69 o 
  -5   4  12        0.47        1.36      1.86 o 
  -4   4  12       85.15       77.08      3.49 o 
  -3   4  12       63.85       61.57      8.22 o 
  -2   4  12     2024.61     2032.51     41.02 o 
  -1   4  12      868.10      920.81     23.34 o 
   0   4  12      157.97      214.17      8.42 o 
   1   4  12       25.26       31.59      5.80 o 
   2   4  12      180.64      190.35     12.54 o 
   3   4  12        2.01        3.02      1.47 o 
   4   4  12       12.99       14.71      2.25 o 
   5   4  12       61.61       51.96      3.61 o 
   6   4  12       42.44       67.69      9.98 o 
  -6   5  12       57.98       61.93      3.70 o 
  -5   5  12      346.53      318.77      9.08 o 
  -4   5  12       27.84       20.93      2.11 o 
  -3   5  12       69.08       66.32      3.10 o 
  -2   5  12       44.88       30.83      5.63 o 
  -1   5  12      329.22      346.94     12.80 o 
   0   5  12        4.39        6.29      4.01 o 
   1   5  12       33.87       31.94      4.27 o 
   2   5  12       62.76       44.74      6.44 o 
   3   5  12     3520.10     3336.54     24.60 o 
   4   5  12       13.14       14.46      2.60 o 
   5   5  12       83.51       77.26      5.71 o 
   6   5  12        0.18        7.65      2.00 o 
  -6   6  12       20.53       24.12      2.12 o 
  -5   6  12       54.85       47.81      2.69 o 
  -4   6  12      215.61      184.14      7.15 o 
  -3   6  12      167.64      169.85      5.07 o 
  -2   6  12        0.01        0.34      1.30 o 
  -1   6  12        9.12        9.12      3.65 o 
   0   6  12       14.59        8.25      2.40 o 
   1   6  12      303.31      294.52     10.90 o 
   2   6  12       34.00       30.00      2.16 o 
   3   6  12        0.02        2.46      1.46 o 
   4   6  12        8.19        7.36      1.98 o 
   5   6  12       17.41       18.03      1.94 o 
  -5   7  12       30.55       21.53      3.47 o 
  -4   7  12       94.02       86.27      4.85 o 
  -3   7  12      355.14      338.10      8.21 o 
  -2   7  12      111.48      106.14      6.90 o 
  -1   7  12      684.45      695.79     13.01 o 
   0   7  12       19.18       18.93      2.44 o 
   1   7  12      378.38      350.06      8.43 o 
   2   7  12       44.05       44.04      4.11 o 
   3   7  12      377.99      356.03     14.64 o 
   4   7  12       13.63       12.33      1.74 o 
   5   7  12       33.57       34.35      2.59 o 
  -5   8  12        0.11        1.19      1.27 o 
  -4   8  12      109.27      115.61      6.38 o 
  -3   8  12       33.92       31.46      2.11 o 
  -2   8  12      229.93      239.30      6.51 o 
  -1   8  12        2.60        2.09      1.45 o 
   0   8  12      109.19      107.10      5.09 o 
   1   8  12      106.01      114.36      4.55 o 
   2   8  12       38.78       38.35      2.81 o 
   3   8  12       17.10       16.97      2.21 o 
   4   8  12        0.84        0.28      1.27 o 
   5   8  12       10.79       12.54      1.59 o 
  -5   9  12        7.51        6.99      2.00 o 
  -4   9  12      131.74      131.38      3.80 o 
  -3   9  12      373.97      382.06      6.93 o 
  -2   9  12      415.40      461.25     11.07 o 
  -1   9  12      212.93      219.30     11.14 o 
   0   9  12       57.00       61.40      3.44 o 
   1   9  12        9.62       12.30      2.25 o 
   2   9  12       15.63       20.12      2.14 o 
   3   9  12      232.07      230.85      6.65 o 
   4   9  12        4.65        3.36      1.21 o 
  -4  10  12        0.63        0.85      1.28 o 
  -3  10  12        1.88        2.22      1.01 o 
  -2  10  12       42.52       43.58      2.42 o 
  -1  10  12        3.87        3.64      1.40 o 
   0  10  12        0.00        0.43      1.32 o 
   1  10  12        0.48        2.51      1.66 o 
   2  10  12      122.67      102.43      3.91 o 
   3  10  12        0.10       -0.30      0.78 o 
  -3  11  12       30.14       35.94      3.66 o 
  -2  11  12       33.30       37.06      2.07 o 
  -1  11  12        1.34       -0.01      1.73 o 
   0  11  12        9.88       10.84      2.07 o 
   1  11  12       21.60       24.65      2.74 o 
   2  11  12       62.99       65.15      3.13 o 
   3  11  12        7.50        8.98      2.33 o 
  -1  12  12       15.44       15.60      3.33 o 
   0  12  12       33.92       41.39      2.35 o 
   1  12  12        0.00        0.27      1.11 o 
  -5   0  13       38.50       45.01      3.56 o 
  -3   0  13      812.88      776.27     37.93 o 
  -1   0  13      582.27      623.55     26.95 o 
   1   0  13      319.01      378.44     10.84 o 
   3   0  13      479.46      528.05     31.61 o 
   5   0  13        2.31        7.21      2.72 o 
  -6   1  13       85.19       84.42      3.96 o 
  -5   1  13       16.08       18.39      1.86 o 
  -4   1  13       32.75       24.71      2.26 o 
  -3   1  13       18.53       15.10      4.11 o 
  -2   1  13     1913.05     1975.77     38.44 o 
  -1   1  13      630.39      608.32     19.04 o 
   0   1  13       12.91       10.15      2.86 o 
   1   1  13      469.45      477.95     11.24 o 
   2   1  13       14.44       12.91      2.53 o 
   3   1  13      148.60      197.85     13.96 o 
   4   1  13      247.81      249.43      6.03 o 
   5   1  13        2.57        3.30      1.34 o 
   6   1  13      162.81      177.59     16.14 o 
  -6   2  13       51.38       47.02      3.11 o 
  -5   2  13        0.23        0.61      1.50 o 
  -4   2  13        6.13       10.16      2.05 o 
  -3   2  13       43.46       39.82      8.32 o 
  -2   2  13      142.24      144.88     10.61 o 
  -1   2  13       88.65      100.32      8.23 o 
   0   2  13      161.80      172.66      9.29 o 
   1   2  13      577.81      644.07     15.30 o 
   2   2  13        7.71        4.84      2.31 o 
   3   2  13      104.25      102.99      7.96 o 
   4   2  13       51.22       52.74      2.94 o 
   5   2  13       27.46       19.45      2.03 o 
   6   2  13        1.08        0.20      2.00 o 
  -6   3  13        0.85        1.60      2.50 o 
  -5   3  13        3.11        1.67      1.57 o 
  -4   3  13        0.04        0.87      2.32 o 
  -3   3  13       30.89       29.00      5.76 o 
  -2   3  13      184.08      175.70     12.03 o 
  -1   3  13      397.86      414.17     16.82 o 
   0   3  13     2470.31     2763.61     32.87 o 
   1   3  13      185.96      192.03     11.32 o 
   2   3  13      132.35      120.13      7.88 o 
   3   3  13        0.59        0.43      2.31 o 
   4   3  13      297.10      272.20      8.81 o 
   5   3  13        5.78        0.42      1.48 o 
   6   3  13        6.81        8.98      2.99 o 
  -6   4  13        9.11       10.43      1.71 o 
  -5   4  13        5.96        2.50      2.04 o 
  -4   4  13        3.11       -1.41      1.98 o 
  -3   4  13       13.02       16.95      1.97 o 
  -2   4  13     2822.29     2847.73     50.05 o 
  -1   4  13        2.08       -0.02      3.83 o 
   0   4  13       19.02       22.05      3.98 o 
   1   4  13       86.64       96.37      6.78 o 
   2   4  13      439.48      477.69     20.23 o 
   3   4  13      142.72      146.50      4.97 o 
   4   4  13       71.16       69.37      4.60 o 
   5   4  13        2.35       -0.35      1.98 o 
   6   4  13       14.22       18.97      2.99 o 
  -6   5  13        0.03       -0.95      1.21 o 
  -5   5  13        9.44        6.30      1.74 o 
  -4   5  13       72.78       60.87      3.69 o 
  -3   5  13        8.53        5.69      1.44 o 
  -2   5  13      986.57     1083.65     64.55 o 
  -1   5  13      268.97      274.11     13.64 o 
   0   5  13      413.32      405.12     16.12 o 
   1   5  13      132.92      133.11      8.31 o 
   2   5  13      395.41      402.39     11.19 o 
   3   5  13      853.53      810.80     13.70 o 
   4   5  13      110.93      108.32      7.06 o 
   5   5  13        1.07       -0.31      1.99 o 
  -6   6  13        3.38        5.84      1.08 o 
  -5   6  13       63.00       65.18      3.08 o 
  -4   6  13       45.29       34.12      2.90 o 
  -3   6  13       96.34       99.83      5.43 o 
  -2   6  13      403.97      405.93      9.50 o 
  -1   6  13        1.53        1.63      3.07 o 
   0   6  13      862.03      815.24     17.92 o 
   1   6  13       62.29       69.71      3.37 o 
   2   6  13        8.22        9.39      1.67 o 
   3   6  13      257.46      241.72      7.57 o 
   4   6  13       20.13       20.88      2.63 o 
   5   6  13       49.87       41.89      3.23 o 
  -5   7  13       14.11       14.15      2.00 o 
  -4   7  13      111.49      114.05      7.09 o 
  -3   7  13      148.30      133.18      6.13 o 
  -2   7  13       79.99       80.20      4.27 o 
  -1   7  13      442.71      464.36      9.21 o 
   0   7  13       93.70       91.03      3.89 o 
   1   7  13      653.61      598.09     12.13 o 
   2   7  13        2.28        5.22      1.90 o 
   3   7  13       57.55       45.94      4.24 o 
   4   7  13        0.52        0.61      1.23 o 
   5   7  13       27.05       26.27      2.67 o 
  -5   8  13        1.26        1.76      1.21 o 
  -4   8  13        2.86        2.09      1.42 o 
  -3   8  13      115.55      121.21      3.76 o 
  -2   8  13       48.89       53.89      3.80 o 
  -1   8  13      206.39      215.07      6.80 o 
   0   8  13        8.93        8.61      1.90 o 
   1   8  13      444.88      413.60     10.12 o 
   2   8  13        7.06        5.10      1.84 o 
   3   8  13       17.39       15.58      1.99 o 
   4   8  13        0.82        1.11      1.15 o 
  -4   9  13        0.03        1.08      1.21 o 
  -3   9  13      109.00      120.58      5.62 o 
  -2   9  13       80.66       84.31      5.63 o 
  -1   9  13      139.18      138.62      7.41 o 
   0   9  13        0.59        1.05      1.51 o 
   1   9  13       47.41       39.47      3.54 o 
   2   9  13       23.06       18.30      2.07 o 
   3   9  13        5.12        7.16      1.44 o 
   4   9  13       63.18       71.56      2.81 o 
  -4  10  13       45.32       40.07      3.49 o 
  -3  10  13       35.77       38.92      2.28 o 
  -2  10  13        5.94        6.09      1.37 o 
  -1  10  13       15.84       16.03      2.43 o 
   0  10  13        1.37        3.12      2.56 o 
   1  10  13       87.44       85.58      4.58 o 
   2  10  13        4.55        3.81      1.27 o 
   3  10  13       51.18       46.65      2.61 o 
  -3  11  13       39.58       43.92      3.66 o 
  -2  11  13        1.01        2.00      1.08 o 
  -1  11  13       29.89       33.45      3.17 o 
   0  11  13        4.66        5.92      1.71 o 
   1  11  13       12.96       13.09      1.81 o 
   2  11  13        1.83        6.28      1.46 o 
  -1  12  13        9.06       10.65      2.33 o 
   0  12  13       51.75       63.84      2.64 o 
   1  12  13       68.28       77.81      3.99 o 
  -6   0  14      237.29      253.88     11.98 o 
  -4   0  14      376.77      387.04     18.97 o 
  -2   0  14      205.99      155.72     15.97 o 
   0   0  14       25.52       24.96      5.66 o 
   2   0  14      246.05      220.35     16.64 o 
   4   0  14       17.80       15.98      3.06 o 
   6   0  14       18.98       18.97      3.33 o 
  -6   1  14       76.93       77.62      3.67 o 
  -5   1  14      295.07      285.84      8.27 o 
  -4   1  14      654.94      642.70     12.70 o 
  -3   1  14      124.71      133.10     11.52 o 
  -2   1  14       58.71       42.42      6.12 o 
  -1   1  14      706.79      710.41     21.52 o 
   0   1  14        0.15       -0.15      2.23 o 
   1   1  14        9.78        7.55      1.58 o 
   2   1  14      110.90      124.83      6.56 o 
   3   1  14        0.06        1.49      1.75 o 
   4   1  14      566.48      477.30      8.58 o 
   5   1  14       18.83       18.21      2.42 o 
   6   1  14       50.80       63.78      6.49 o 
  -6   2  14        0.01        1.80      1.41 o 
  -5   2  14        0.85       -0.61      1.59 o 
  -4   2  14       63.12       70.84      4.14 o 
  -3   2  14      122.59      101.46     10.31 o 
  -2   2  14       26.03       23.11      4.62 o 
  -1   2  14       46.94       51.60      6.10 o 
   0   2  14      209.39      258.21     14.35 o 
   1   2  14     1427.55     1593.79     24.97 o 
   2   2  14       99.20       98.34      6.00 o 
   3   2  14      163.62      167.46      7.79 o 
   4   2  14      745.90      702.79     13.08 o 
   5   2  14       10.01        8.79      3.55 o 
   6   2  14       12.38       15.51      4.66 o 
  -6   3  14       63.55       59.22      4.07 o 
  -5   3  14        1.89        4.20      1.65 o 
  -4   3  14        0.54       -1.47      2.15 o 
  -3   3  14       77.23       71.86      8.70 o 
  -2   3  14     1158.45     1162.55     40.76 o 
  -1   3  14      355.40      384.91     16.82 o 
   0   3  14        8.55        7.94      1.78 o 
   1   3  14      142.05      134.67      9.81 o 
   2   3  14      193.81      203.06     12.87 o 
   3   3  14     1127.97     1145.41     17.97 o 
   4   3  14       59.48       56.14      3.79 o 
   5   3  14        0.01       -0.90      1.90 o 
   6   3  14        7.57        5.66      2.33 o 
  -6   4  14        0.35       -0.05      1.32 o 
  -5   4  14        1.09        1.40      1.42 o 
  -4   4  14      496.03      451.63     10.84 o 
  -3   4  14      254.48      245.77      7.37 o 
  -2   4  14       75.37       83.40      8.93 o 
  -1   4  14       33.60       23.32      3.75 o 
   0   4  14       73.42       84.78      7.62 o 
   1   4  14       18.73       25.52      4.08 o 
   2   4  14      411.87      408.29     19.10 o 
   3   4  14        0.01        1.48      1.58 o 
   4   4  14      224.66      206.97      9.18 o 
   5   4  14       69.75       66.35      4.08 o 
   6   4  14       23.71       30.28      2.99 o 
  -6   5  14       14.45       10.63      1.46 o 
  -5   5  14        0.86        1.09      1.75 o 
  -4   5  14       15.89       11.76      2.50 o 
  -3   5  14      706.59      655.42     11.96 o 
  -2   5  14       19.53       20.15      4.82 o 
  -1   5  14       50.94       60.55      8.47 o 
   0   5  14        0.06       -2.20      2.46 o 
   1   5  14      152.82      156.37      9.28 o 
   2   5  14        2.55        4.65      1.47 o 
   3   5  14      399.01      385.37      9.54 o 
   4   5  14      214.05      207.05      7.42 o 
   5   5  14       72.64       68.28      3.67 o 
  -6   6  14        0.10        0.33      1.18 o 
  -5   6  14      152.33      167.09      6.21 o 
  -4   6  14       10.71       14.41      2.16 o 
  -3   6  14       81.94       77.43      4.86 o 
  -2   6  14      169.23      167.86      6.21 o 
  -1   6  14      158.26      148.89      8.88 o 
   0   6  14       15.50       12.15      3.46 o 
   1   6  14      274.11      301.06      6.03 o 
   2   6  14      309.07      292.05      7.04 o 
   3   6  14      168.24      158.12      6.21 o 
   4   6  14       39.24       39.69      3.22 o 
   5   6  14        0.03       -0.47      0.98 o 
  -5   7  14      121.40      118.14      4.32 o 
  -4   7  14       23.50       19.58      2.49 o 
  -3   7  14       14.38       12.31      2.48 o 
  -2   7  14     1141.57     1152.23     15.41 o 
  -1   7  14      653.07      685.73      9.25 o 
   0   7  14      496.73      475.46     10.41 o 
   1   7  14       31.28       31.39      2.48 o 
   2   7  14     2011.56     1935.06     25.82 o 
   3   7  14      726.98      711.49     15.63 o 
   4   7  14       47.10       50.95      2.73 o 
   5   7  14       57.70       63.41      2.43 o 
  -5   8  14       11.45       13.25      1.51 o 
  -4   8  14        0.09        1.75      1.23 o 
  -3   8  14      216.65      210.60      6.29 o 
  -2   8  14       57.46       67.19      3.47 o 
  -1   8  14      727.15      715.98     12.55 o 
   0   8  14      321.96      304.92      8.47 o 
   1   8  14      111.10      101.26      4.34 o 
   2   8  14      114.10       94.37      5.02 o 
   3   8  14        7.26        3.97      1.25 o 
   4   8  14        0.05        0.35      1.17 o 
  -4   9  14       27.93       29.72      2.10 o 
  -3   9  14        0.83        0.10      1.13 o 
  -2   9  14       56.92       63.02      4.82 o 
  -1   9  14       70.50       66.00      4.34 o 
   0   9  14       20.21       15.94      3.93 o 
   1   9  14      178.14      181.11      6.87 o 
   2   9  14       62.44       62.13      3.30 o 
   3   9  14       29.66       23.16      1.95 o 
   4   9  14        0.09       -0.61      1.01 o 
  -4  10  14       69.90       81.85      4.99 o 
  -3  10  14       52.60       53.25      2.77 o 
  -2  10  14        6.24        3.62      1.32 o 
  -1  10  14      145.67      146.93      8.28 o 
   0  10  14      158.53      169.25      6.04 o 
   1  10  14      149.56      143.83      6.84 o 
   2  10  14        5.28        6.81      1.21 o 
   3  10  14       16.31       13.42      1.99 o 
  -3  11  14        9.58        6.32      1.66 o 
  -2  11  14        8.20        6.32      1.65 o 
  -1  11  14        4.66        4.49      1.88 o 
   0  11  14        8.60        9.12      1.76 o 
   1  11  14        2.10        2.02      1.15 o 
   2  11  14       78.50       85.32      4.42 o 
  -1  12  14        7.38       11.31      2.00 o 
   0  12  14       97.89      129.44      4.45 o 
   1  12  14        5.77        6.89      1.35 o 
  -5   0  15       30.69       14.97      4.66 o 
  -3   0  15       10.00       11.98      6.32 o 
  -1   0  15      840.38      807.22     33.27 o 
   1   0  15      921.69      999.23     21.09 o 
   3   0  15       74.08       83.27      5.88 o 
   5   0  15       62.64       57.65      4.71 o 
  -6   1  15      282.89      274.18      8.08 o 
  -5   1  15       34.49       27.14      2.60 o 
  -4   1  15        6.72        9.19      2.08 o 
  -3   1  15       20.10       23.84      5.49 o 
  -2   1  15       38.05       36.89      5.63 o 
  -1   1  15       93.78       82.52      7.76 o 
   0   1  15       35.02       46.19      4.39 o 
   1   1  15       54.07       57.08      5.11 o 
   2   1  15      331.46      299.29     12.28 o 
   3   1  15      283.09      265.38      6.99 o 
   4   1  15        0.91        4.59      1.43 o 
   5   1  15        8.89        7.28      1.47 o 
   6   1  15        0.04       -1.35      1.35 o 
  -6   2  15      109.27       96.14      3.90 o 
  -5   2  15        0.13       -0.21      1.74 o 
  -4   2  15      868.82      797.04     14.11 o 
  -3   2  15        9.67        8.76      9.15 o 
  -2   2  15       34.50       35.65      5.97 o 
  -1   2  15       15.96       16.05      3.98 o 
   0   2  15      491.62      562.62     11.28 o 
   1   2  15      464.23      547.59     15.30 o 
   2   2  15       69.98       75.98      6.54 o 
   3   2  15     1591.50     1562.79     27.12 o 
   4   2  15       84.66       87.48      4.02 o 
   5   2  15       22.09       21.97      2.18 o 
   6   2  15        0.21        3.33      2.00 o 
  -6   3  15        0.28       -1.35      1.41 o 
  -5   3  15      182.82      165.54      6.29 o 
  -4   3  15      223.95      222.22      9.64 o 
  -3   3  15     1738.66     1693.16     27.28 o 
  -2   3  15       26.12       32.42      6.00 o 
  -1   3  15       55.06       69.44      7.52 o 
   0   3  15        8.89        2.89      2.14 o 
   1   3  15      791.82      843.37     24.92 o 
   2   3  15      204.65      197.44     13.19 o 
   3   3  15      105.02       96.99      5.45 o 
   4   3  15       18.98       14.32      1.98 o 
   5   3  15        6.13        2.48      3.49 o 
   6   3  15        3.21        6.32      2.33 o 
  -6   4  15       55.28       56.94      2.99 o 
  -5   4  15       12.25       12.59      2.35 o 
  -4   4  15      468.43      406.65     10.44 o 
  -3   4  15      537.97      530.39     10.55 o 
  -2   4  15      364.11      348.86     18.31 o 
  -1   4  15       22.78       28.60      5.05 o 
   0   4  15      226.73      225.72     12.34 o 
   1   4  15      211.48      242.66     11.20 o 
   2   4  15      112.36      107.08      6.70 o 
   3   4  15      459.24      481.53     15.70 o 
   4   4  15      129.75      120.58      8.21 o 
   5   4  15       81.22       75.70      4.09 o 
  -6   5  15       43.92       44.80      1.94 o 
  -5   5  15        6.12        4.03      1.89 o 
  -4   5  15        0.23        0.10      2.03 o 
  -3   5  15       90.67       91.06      4.35 o 
  -2   5  15        9.50        8.09      4.33 o 
  -1   5  15      253.04      279.00     15.61 o 
   0   5  15      216.38      202.38     12.98 o 
   1   5  15       48.96       41.77      5.69 o 
   2   5  15      586.41      559.98      9.96 o 
   3   5  15       27.92       26.68      2.93 o 
   4   5  15       63.58       56.19      4.15 o 
   5   5  15       41.74       38.75      2.87 o 
  -6   6  15       55.91       28.62      2.66 o 
  -5   6  15       99.98       86.05      3.91 o 
  -4   6  15       11.86        7.31      3.06 o 
  -3   6  15       76.49       68.28      4.53 o 
  -2   6  15      403.38      381.85      7.20 o 
  -1   6  15      441.31      432.56      7.03 o 
   0   6  15       68.35       71.08      3.41 o 
   1   6  15       69.53       55.87      2.77 o 
   2   6  15     1088.54     1049.93     15.61 o 
   3   6  15        8.03        4.72      1.81 o 
   4   6  15        0.12        0.14      1.64 o 
   5   6  15        3.18        3.28      1.01 o 
  -5   7  15       20.42       21.99      2.24 o 
  -4   7  15       17.69       16.98      2.05 o 
  -3   7  15       47.41       42.65      3.20 o 
  -2   7  15     1194.08     1231.04     13.75 o 
  -1   7  15       27.95       21.61      1.93 o 
   0   7  15       20.38       21.72      2.70 o 
   1   7  15        2.48        4.43      1.70 o 
   2   7  15      153.09      135.25      5.74 o 
   3   7  15      215.47      206.66      9.03 o 
   4   7  15        0.66        2.87      1.27 o 
   5   7  15        9.23       13.64      2.00 o 
  -5   8  15        2.73        4.87      1.21 o 
  -4   8  15       25.92       21.07      1.84 o 
  -3   8  15       27.30       26.03      2.08 o 
  -2   8  15      191.58      188.83      5.50 o 
  -1   8  15        0.69        1.17      1.48 o 
   0   8  15       17.94       19.62      2.62 o 
   1   8  15       92.79       98.79      5.18 o 
   2   8  15      253.50      226.17     11.31 o 
   3   8  15        7.79        7.26      1.48 o 
   4   8  15        2.40        2.84      1.21 o 
  -4   9  15       52.84       58.30      3.15 o 
  -3   9  15        0.85        3.23      1.15 o 
  -2   9  15        0.62       -1.50      1.65 o 
  -1   9  15      146.66      170.45      6.58 o 
   0   9  15        3.03        0.31      1.61 o 
   1   9  15       48.41       40.08      3.57 o 
   2   9  15       64.04       62.47      2.88 o 
   3   9  15       21.99       27.34      1.78 o 
   4   9  15      112.59      132.75      4.78 o 
  -3  10  15       22.43       17.91      2.32 o 
  -2  10  15        0.29        4.11      1.32 o 
  -1  10  15       18.83       16.64      2.36 o 
   0  10  15       15.79       16.46      2.06 o 
   1  10  15       15.41       17.32      2.13 o 
   2  10  15       27.41       27.08      1.81 o 
   3  10  15       31.21       34.49      2.83 o 
  -2  11  15       19.42       24.84      3.66 o 
  -1  11  15       16.79       18.79      2.04 o 
   0  11  15        2.06        2.33      1.37 o 
   1  11  15       97.20       98.54      3.81 o 
   2  11  15        8.35        7.64      1.83 o 
  -1  12  15        0.46        2.00      1.33 o 
   0  12  15       79.00       94.61      3.51 o 
  -6   0  16        2.96        2.00      2.66 o 
  -4   0  16        0.01       -1.33      3.99 o 
  -2   0  16      222.18      173.36     17.63 o 
   0   0  16     1593.69     1641.05     45.25 o 
   2   0  16       36.83       32.04      5.50 o 
   4   0  16      651.51      554.11     16.47 o 
   6   0  16        1.48        1.66      1.66 o 
  -6   1  16        2.61        9.71      2.50 o 
  -5   1  16      102.03      101.99      5.04 o 
  -4   1  16       77.28       76.33      6.00 o 
  -3   1  16      258.80      254.17     16.70 o 
  -2   1  16       58.09       57.76      7.39 o 
  -1   1  16       10.37        8.16      2.88 o 
   0   1  16      816.09      837.88     15.93 o 
   1   1  16      224.78      225.44      8.65 o 
   2   1  16      168.48      154.79      9.14 o 
   3   1  16      176.79      157.08      6.15 o 
   4   1  16      655.14      545.41     10.29 o 
   5   1  16        7.56        7.42      1.65 o 
   6   1  16        0.26       -2.33      2.33 o 
  -6   2  16        0.08        0.61      0.90 o 
  -5   2  16      328.84      310.62      7.38 o 
  -4   2  16       71.15       80.90      8.01 o 
  -3   2  16     1240.25     1207.02     23.23 o 
  -2   2  16      170.42      140.69     11.39 o 
  -1   2  16      824.93      851.85     43.09 o 
   0   2  16       66.57       69.12      4.22 o 
   1   2  16      247.61      235.62     10.52 o 
   2   2  16      157.69      158.11      9.45 o 
   3   2  16      320.03      304.52     11.00 o 
   4   2  16       47.03       57.50      3.52 o 
   5   2  16       61.19       62.74      4.11 o 
   6   2  16        0.02       -0.33      1.66 o 
  -6   3  16       15.88       21.57      1.65 o 
  -5   3  16        5.65        3.77      1.89 o 
  -4   3  16      487.63      447.93     13.62 o 
  -3   3  16      852.39      880.86     18.71 o 
  -2   3  16       87.66       79.52      9.00 o 
  -1   3  16        6.49        1.42      2.31 o 
   0   3  16       44.30       34.50      5.26 o 
   1   3  16       91.04       80.23      7.96 o 
   2   3  16        2.66        2.50      4.82 o 
   3   3  16      377.47      372.80     10.70 o 
   4   3  16        0.17       -0.87      1.51 o 
   5   3  16        1.38        5.06      2.45 o 
   6   3  16        0.12        2.33      1.66 o 
  -6   4  16        3.13        3.95      1.06 o 
  -5   4  16       59.99       53.09      3.71 o 
  -4   4  16        0.54        2.27      2.10 o 
  -3   4  16        2.55        1.66      1.71 o 
  -2   4  16       26.52       26.03      5.76 o 
  -1   4  16        8.63        1.13      2.21 o 
   0   4  16      181.10      190.75     11.99 o 
   1   4  16     1409.91     1463.88     35.20 o 
   2   4  16       12.73       16.79      2.00 o 
   3   4  16      348.11      378.82     14.81 o 
   4   4  16       89.35       74.13      3.92 o 
   5   4  16       11.29        9.65      2.28 o 
  -6   5  16        2.47        1.59      0.73 o 
  -5   5  16        6.46        4.15      1.71 o 
  -4   5  16       30.13       23.83      3.01 o 
  -3   5  16      528.14      501.78     11.62 o 
  -2   5  16        0.13        2.43      1.51 o 
  -1   5  16        9.08        7.84      5.82 o 
   0   5  16        7.14        7.81      8.82 o 
   1   5  16        5.06        7.45      1.51 o 
   2   5  16      189.55      183.50      5.16 o 
   3   5  16      511.30      510.58     11.06 o 
   4   5  16        2.83        2.77      2.07 o 
   5   5  16        0.07        0.07      1.75 o 
  -5   6  16        7.48        5.30      1.92 o 
  -4   6  16      130.65      117.49      5.43 o 
  -3   6  16      108.41       93.04      5.18 o 
  -2   6  16      235.23      246.23      5.79 o 
  -1   6  16      789.46      794.18      9.63 o 
   0   6  16      281.21      293.51      7.57 o 
   1   6  16       15.20       17.18      1.86 o 
   2   6  16      288.33      280.02      7.05 o 
   3   6  16       12.38       10.46      2.00 o 
   4   6  16        8.42        8.30      1.83 o 
   5   6  16       27.98       34.30      1.74 o 
  -5   7  16       21.82       21.28      3.30 o 
  -4   7  16        0.00       -0.35      1.32 o 
  -3   7  16       12.68       17.55      2.20 o 
  -2   7  16       30.88       37.68      3.36 o 
  -1   7  16      296.46      284.20      6.05 o 
   0   7  16       20.60       18.09      2.24 o 
   1   7  16       48.43       53.16      3.18 o 
   2   7  16      476.38      475.42     10.60 o 
   3   7  16        0.17        2.04      1.43 o 
   4   7  16        0.71        1.99      1.21 o 
   5   7  16        4.87        7.32      1.66 o 
  -5   8  16       10.87       10.61      1.27 o 
  -4   8  16        8.39       11.19      1.51 o 
  -3   8  16        6.85        4.99      1.34 o 
  -2   8  16      529.58      532.22      9.83 o 
  -1   8  16      128.80      130.32      4.89 o 
   0   8  16        6.11        5.83      1.81 o 
   1   8  16       22.75       16.11      2.48 o 
   2   8  16      314.63      299.05      7.68 o 
   3   8  16        1.18        0.42      1.00 o 
   4   8  16       21.98       24.38      1.85 o 
  -4   9  16        3.48       -0.12      1.33 o 
  -3   9  16       20.40       17.49      1.65 o 
  -2   9  16       12.25       15.99      4.49 o 
  -1   9  16       36.29       37.48      3.39 o 
   0   9  16       67.33       65.21      3.79 o 
   1   9  16       97.96       88.62      4.13 o 
   2   9  16      412.32      460.51      7.18 o 
   3   9  16       99.95      116.76      3.44 o 
   4   9  16        0.30        2.00      1.33 o 
  -3  10  16        4.75        6.26      1.66 o 
  -2  10  16       26.58       27.75      3.17 o 
  -1  10  16        0.15        0.54      1.57 o 
   0  10  16       19.11       19.33      2.15 o 
   1  10  16        2.76        3.63      1.38 o 
   2  10  16       35.40       38.66      2.27 o 
   3  10  16        2.10       -1.00      2.00 o 
  -2  11  16      173.36      176.82      5.53 o 
  -1  11  16       27.61       30.87      2.29 o 
   0  11  16       39.65       44.16      3.83 o 
   1  11  16       11.18       11.66      1.49 o 
   2  11  16        0.42       -1.16      1.41 o 
   0  12  16       25.68       37.60      2.99 o 
  -5   0  17      172.84      171.69     11.65 o 
  -3   0  17      359.92      313.18     19.80 o 
  -1   0  17      277.86      247.56     20.30 o 
   1   0  17      996.28     1021.95     60.39 o 
   3   0  17      651.38      618.62     15.87 o 
   5   0  17       11.89       13.58      2.59 o 
  -6   1  17       13.38       11.81      2.32 o 
  -5   1  17       95.16       93.24      8.02 o 
  -4   1  17      183.45      168.20      8.59 o 
  -3   1  17        1.90       -1.52      2.64 o 
  -2   1  17        2.34        1.03      3.33 o 
  -1   1  17      397.33      404.99     18.22 o 
   0   1  17       14.06       13.23      2.34 o 
   1   1  17      418.35      439.35     12.55 o 
   2   1  17      535.46      507.11     17.34 o 
   3   1  17        0.72        1.55      1.37 o 
   4   1  17        1.05        1.16      1.37 o 
   5   1  17        1.49        1.42      1.18 o 
  -6   2  17       19.56       17.80      2.99 o 
  -5   2  17        3.76        2.79      1.68 o 
  -4   2  17       58.16       55.09      4.00 o 
  -3   2  17      168.84      158.69      6.76 o 
  -2   2  17      121.30       94.39      9.76 o 
  -1   2  17        2.60        2.05      7.99 o 
   0   2  17      354.22      332.93      9.77 o 
   1   2  17       12.97       10.62      2.63 o 
   2   2  17       35.85       31.55      5.44 o 
   3   2  17       37.66       39.17      3.51 o 
   4   2  17       59.72       49.26      3.34 o 
   5   2  17       23.44       25.52      5.49 o 
  -6   3  17      277.51      293.54     18.44 o 
  -5   3  17        0.15        1.62      1.66 o 
  -4   3  17       37.48       38.06      4.49 o 
  -3   3  17      796.47      776.35     14.79 o 
  -2   3  17       35.86       33.22      5.97 o 
  -1   3  17      247.98      298.47     16.08 o 
   0   3  17      208.42      221.78     10.89 o 
   1   3  17        0.01        8.19      4.99 o 
   2   3  17      255.15      237.41     17.97 o 
   3   3  17       24.83       28.31      3.88 o 
   4   3  17        1.25        0.34      1.78 o 
   5   3  17       24.45       35.50      3.27 o 
  -6   4  17        6.27        4.70      1.26 o 
  -5   4  17       35.22       28.70      2.93 o 
  -4   4  17       14.22       10.12      2.10 o 
  -3   4  17      210.30      216.81      8.60 o 
  -2   4  17      112.53      162.12     11.65 o 
  -1   4  17      357.26      360.14     17.84 o 
   0   4  17      149.27      150.93     10.94 o 
   1   4  17      202.47      194.27     13.28 o 
   2   4  17      124.55      117.38      4.15 o 
   3   4  17        0.38        5.35      5.99 o 
   4   4  17        3.73        3.06      2.09 o 
   5   4  17        0.60       -0.12      2.64 o 
  -6   5  17        3.10       -0.33      1.66 o 
  -5   5  17       48.50       45.38      3.17 o 
  -4   5  17        4.11        3.79      1.84 o 
  -3   5  17      856.59      822.58     28.78 o 
  -2   5  17       44.49       47.00      2.72 o 
  -1   5  17      116.64      117.59      3.88 o 
   0   5  17        0.06       -0.58      1.30 o 
   1   5  17       82.38       64.18      2.88 o 
   2   5  17      372.58      333.75      7.59 o 
   3   5  17       45.67       48.33      3.26 o 
   4   5  17       64.16       56.54      6.36 o 
   5   5  17        0.00        1.84      1.30 o 
  -5   6  17        9.62        9.85      1.48 o 
  -4   6  17        5.03        5.58      1.74 o 
  -3   6  17       85.10       72.58      4.50 o 
  -2   6  17      930.21      911.39     11.92 o 
  -1   6  17      986.91      986.55     17.95 o 
   0   6  17      464.64      449.56      7.19 o 
   1   6  17      485.66      468.95      7.72 o 
   2   6  17     1919.73     1862.10     21.85 o 
   3   6  17       60.05       60.32      4.18 o 
   4   6  17        2.98        4.77      2.08 o 
   5   6  17       21.77       21.24      1.59 o 
  -5   7  17       15.42       16.60      1.79 o 
  -4   7  17       64.93       60.74      3.22 o 
  -3   7  17        1.91        1.71      1.96 o 
  -2   7  17        4.80        3.72      1.65 o 
  -1   7  17        0.30        0.94      1.35 o 
   0   7  17       46.77       41.29      2.59 o 
   1   7  17        2.23        3.34      1.48 o 
   2   7  17       79.31       76.31      4.54 o 
   3   7  17       36.14       33.77      2.54 o 
   4   7  17        1.47        0.46      1.33 o 
  -5   8  17        0.01        0.00      0.94 o 
  -4   8  17        0.00        0.66      1.21 o 
  -3   8  17        7.74        8.87      2.02 o 
  -2   8  17      414.51      447.78      8.18 o 
  -1   8  17       60.01       59.79      4.23 o 
   0   8  17       69.33       71.90      3.90 o 
   1   8  17        3.09        2.93      1.65 o 
   2   8  17      188.08      187.39      6.00 o 
   3   8  17        4.25        5.41      1.41 o 
   4   8  17        1.27        1.60      1.01 o 
  -4   9  17       31.29       36.07      2.56 o 
  -3   9  17      130.71      138.76      3.80 o 
  -2   9  17       71.68       73.87      6.99 o 
  -1   9  17      105.02      108.27      5.25 o 
   0   9  17       31.73       28.19      2.55 o 
   1   9  17      230.83      212.69      6.06 o 
   2   9  17      388.01      399.81      6.46 o 
   3   9  17       87.41      108.35      3.70 o 
  -3  10  17       46.31       40.38      2.79 o 
  -2  10  17       64.02       54.64      4.00 o 
  -1  10  17      237.77      267.21     13.31 o 
   0  10  17       18.83       18.29      2.59 o 
   1  10  17       45.01       55.22      3.27 o 
   2  10  17       42.72       52.48      2.83 o 
   3  10  17        3.35        7.65      2.00 o 
  -2  11  17      307.78      341.74      7.28 o 
  -1  11  17       59.95       64.05      2.93 o 
   0  11  17       14.18       15.36      1.90 o 
   1  11  17       28.06       22.03      2.00 o 
  -6   0  18       31.81       24.96      4.33 o 
  -4   0  18       54.41       39.60      6.65 o 
  -2   0  18       40.70       36.27      8.98 o 
   0   0  18     2952.07     2868.19    105.98 o 
   2   0  18       31.08       16.96      5.32 o 
   4   0  18        0.34       -0.17      2.12 o 
  -6   1  18       15.10       14.56      2.46 o 
  -5   1  18        3.41        4.55      2.11 o 
  -4   1  18      131.50      120.84      8.15 o 
  -3   1  18        0.02        2.62      1.92 o 
  -2   1  18      696.50      694.09     26.32 o 
  -1   1  18        2.68        6.39      3.83 o 
   0   1  18       58.47       60.62      4.68 o 
   1   1  18      124.36      115.47      6.61 o 
   2   1  18        2.83        3.14      1.97 o 
   3   1  18       20.15       16.07      2.28 o 
   4   1  18       73.32       52.16      2.97 o 
   5   1  18        3.51        2.91      1.32 o 
  -6   2  18        4.64        5.66      1.66 o 
  -5   2  18       40.40       34.64      2.63 o 
  -4   2  18        1.29        0.29      2.46 o 
  -3   2  18      425.72      450.83     11.86 o 
  -2   2  18      357.28      304.80     17.60 o 
  -1   2  18      350.21      342.33     17.41 o 
   0   2  18      707.32      721.29     29.15 o 
   1   2  18        0.29        0.14      1.43 o 
   2   2  18        2.40        2.77      1.85 o 
   3   2  18      263.99      234.71     11.31 o 
   4   2  18       74.66       79.07      4.85 o 
   5   2  18        3.56        7.05      2.46 o 
  -6   3  18      114.47      137.78      4.72 o 
  -5   3  18        0.73        0.73      1.73 o 
  -4   3  18        7.13        3.83      2.32 o 
  -3   3  18      210.64      239.32      8.41 o 
  -2   3  18        0.15        2.56      1.87 o 
  -1   3  18        2.64       14.73      3.64 o 
   0   3  18       24.97       26.99      4.22 o 
   1   3  18        0.33       -0.21      2.56 o 
   2   3  18      731.28      745.23     14.53 o 
   3   3  18        0.84       -0.71      1.75 o 
   4   3  18       67.89       49.19      4.00 o 
   5   3  18       89.12      101.23      5.63 o 
  -6   4  18       15.76       11.19      2.66 o 
  -5   4  18       60.48       62.27      3.28 o 
  -4   4  18       31.13       23.47      2.79 o 
  -3   4  18       21.13       17.77      3.36 o 
  -2   4  18       14.51       19.65      2.15 o 
  -1   4  18      518.57      541.89     22.36 o 
   0   4  18       98.98       83.22      7.25 o 
   1   4  18       84.69       88.17      3.29 o 
   2   4  18     1004.07     1015.62     15.28 o 
   3   4  18       54.89       54.41      7.15 o 
   4   4  18        2.31        0.12      1.81 o 
   5   4  18       17.97       20.11      2.82 o 
  -5   5  18       19.63       20.01      2.02 o 
  -4   5  18        7.23        2.61      2.21 o 
  -3   5  18     1447.60     1383.24     23.24 o 
  -2   5  18      691.30      658.01     10.55 o 
  -1   5  18        5.96        8.45      1.59 o 
   0   5  18        5.64       11.87      1.48 o 
   1   5  18       69.44       64.18      2.96 o 
   2   5  18       58.08       59.71      3.13 o 
   3   5  18        6.91        4.41      1.58 o 
   4   5  18       17.14       13.97      3.06 o 
   5   5  18        2.63        7.33      1.32 o 
  -5   6  18        7.09        6.39      1.06 o 
  -4   6  18        0.73        2.06      1.63 o 
  -3   6  18      222.85      208.33      7.16 o 
  -2   6  18      235.03      229.64      6.97 o 
  -1   6  18       18.71       20.03      2.14 o 
   0   6  18        3.36        4.86      1.27 o 
   1   6  18      493.89      474.29      8.11 o 
   2   6  18      204.95      196.20      5.98 o 
   3   6  18       84.12       83.00      4.50 o 
   4   6  18      119.45      123.95      6.12 o 
   5   6  18       50.41       65.83      2.70 o 
  -5   7  18        9.06        6.43      1.34 o 
  -4   7  18       33.95       28.38      2.19 o 
  -3   7  18      178.37      174.51      6.30 o 
  -2   7  18       36.53       36.14      3.42 o 
  -1   7  18      197.39      191.99      5.74 o 
   0   7  18       19.46       14.22      1.83 o 
   1   7  18       22.76       27.29      2.57 o 
   2   7  18        3.52        7.88      2.10 o 
   3   7  18      233.23      218.31      6.76 o 
   4   7  18       52.65       45.87      2.20 o 
  -4   8  18      137.42      145.22      3.71 o 
  -3   8  18       29.78       31.83      2.35 o 
  -2   8  18       29.43       28.39      2.79 o 
  -1   8  18        2.04        1.85      1.55 o 
   0   8  18        8.03        4.92      1.65 o 
   1   8  18        0.68        1.74      1.62 o 
   2   8  18       34.09       38.61      2.73 o 
   3   8  18       72.18       70.06      3.64 o 
   4   8  18      113.80      128.44      5.99 o 
  -4   9  18       28.09       27.42      2.08 o 
  -3   9  18       76.75       75.16      3.22 o 
  -2   9  18      104.80      107.89      6.00 o 
  -1   9  18       10.84       10.17      2.04 o 
   0   9  18        0.29        0.18      1.30 o 
   1   9  18        0.04        1.00      1.45 o 
   2   9  18       45.99       42.89      2.52 o 
   3   9  18       80.60       81.03      3.06 o 
  -3  10  18        0.28        0.18      1.33 o 
  -2  10  18      131.07      125.35      5.63 o 
  -1  10  18        1.50        2.87      1.28 o 
   0  10  18        7.13        7.78      1.84 o 
   1  10  18        0.69        1.00      1.19 o 
   2  10  18       18.18       17.00      1.90 o 
  -2  11  18       22.14       22.22      1.99 o 
  -1  11  18       42.04       46.59      2.35 o 
   0  11  18       37.77       39.10      3.33 o 
   1  11  18       48.37       46.16      2.44 o 
  -5   0  19      269.03      242.90     13.64 o 
  -3   0  19     1023.95      974.73     24.14 o 
  -1   0  19       93.25       90.84     13.64 o 
   1   0  19      664.52      598.59     32.61 o 
   3   0  19        7.40        5.06      2.23 o 
   5   0  19      156.57      163.10      6.44 o 
  -6   1  19       13.36       10.72      2.08 o 
  -5   1  19      100.95       92.39      5.47 o 
  -4   1  19       11.36       11.50      2.48 o 
  -3   1  19        6.37        6.50      1.85 o 
  -2   1  19      544.29      522.84     23.52 o 
  -1   1  19      552.20      569.86     22.94 o 
   0   1  19      453.21      448.25     12.97 o 
   1   1  19        9.44        3.47      2.22 o 
   2   1  19        2.12        0.79      1.61 o 
   3   1  19      566.32      556.44     11.12 o 
   4   1  19       26.78       24.93      2.22 o 
   5   1  19        0.99        2.29      1.20 o 
  -6   2  19       39.40       42.92      4.66 o 
  -5   2  19       72.94       67.87      3.36 o 
  -4   2  19      361.02      352.95     12.03 o 
  -3   2  19      438.41      457.22     13.88 o 
  -2   2  19      264.70      226.68     15.76 o 
  -1   2  19       12.48       19.39      4.69 o 
   0   2  19       16.95       18.97      3.56 o 
   1   2  19       10.39        5.76      2.56 o 
   2   2  19      171.85      167.97      8.24 o 
   3   2  19      444.84      402.32     13.99 o 
   4   2  19       14.05       11.17      2.25 o 
   5   2  19       74.45       68.83      4.58 o 
  -6   3  19        0.77        2.66      1.83 o 
  -5   3  19        0.14        1.83      1.38 o 
  -4   3  19       60.68       50.84      4.64 o 
  -3   3  19        9.61       15.56      2.48 o 
  -2   3  19        5.81       10.93      3.04 o 
  -1   3  19      275.72      292.57     16.70 o 
   0   3  19      411.92      436.33     16.07 o 
   1   3  19       48.80       46.89      2.60 o 
   2   3  19      432.81      447.36      8.95 o 
   3   3  19       39.80       31.74      4.11 o 
   4   3  19       36.87       42.11      3.67 o 
   5   3  19       67.80       83.57      4.92 o 
  -6   4  19       11.41        8.65      2.00 o 
  -5   4  19       83.25       74.99      3.35 o 
  -4   4  19      322.09      277.99      9.41 o 
  -3   4  19       14.10       12.32      2.36 o 
  -2   4  19       35.32       37.60      3.79 o 
  -1   4  19      224.32      229.26      6.19 o 
   0   4  19        0.53        3.26      1.96 o 
   1   4  19      126.22      121.66      3.89 o 
   2   4  19      975.82      974.68     24.30 o 
   3   4  19       29.67       32.55      4.07 o 
   4   4  19        2.67        4.15      1.84 o 
   5   4  19       63.66       78.01      6.65 o 
  -5   5  19        8.04        7.35      1.41 o 
  -4   5  19       25.48       27.90      2.53 o 
  -3   5  19      113.88      120.52      6.42 o 
  -2   5  19      337.22      311.35      8.11 o 
  -1   5  19      168.87      143.17      5.09 o 
   0   5  19       48.34       58.24      2.44 o 
   1   5  19       76.50       66.89      3.69 o 
   2   5  19       53.32       52.05      3.74 o 
   3   5  19        0.17        1.99      1.52 o 
   4   5  19       49.00       47.25      4.35 o 
   5   5  19       16.98       27.00      1.76 o 
  -5   6  19        0.01        0.03      1.07 o 
  -4   6  19       43.28       37.23      2.65 o 
  -3   6  19        7.25        6.25      1.82 o 
  -2   6  19       38.17       31.45      3.01 o 
  -1   6  19        7.00       10.18      1.93 o 
   0   6  19       17.51       13.33      1.80 o 
   1   6  19     1102.19     1043.64     12.96 o 
   2   6  19      208.40      192.55      5.39 o 
   3   6  19       51.26       50.00      3.67 o 
   4   6  19       29.43       34.40      3.41 o 
  -5   7  19        6.72        5.31      1.08 o 
  -4   7  19       56.20       52.32      2.69 o 
  -3   7  19       69.47       62.09      3.83 o 
  -2   7  19      548.65      510.83     15.14 o 
  -1   7  19       29.66       35.05      2.76 o 
   0   7  19       31.15       26.35      2.28 o 
   1   7  19      166.06      149.62      7.22 o 
   2   7  19      130.77      106.67      5.09 o 
   3   7  19       25.55       17.18      2.24 o 
   4   7  19       39.30       36.23      2.44 o 
  -4   8  19        9.70        8.71      1.46 o 
  -3   8  19       78.07       76.66      3.22 o 
  -2   8  19       13.91       15.67      2.14 o 
  -1   8  19        0.34        1.28      1.43 o 
   0   8  19        8.45        6.50      1.82 o 
   1   8  19      113.57      112.52      4.61 o 
   2   8  19       84.45       90.00      3.68 o 
   3   8  19      177.34      189.70      5.36 o 
   4   8  19      100.12       97.82      4.66 o 
  -4   9  19        0.70        2.33      1.66 o 
  -3   9  19        0.12        0.70      1.73 o 
  -2   9  19      290.49      294.65     18.80 o 
  -1   9  19        1.68        1.63      1.48 o 
   0   9  19       25.44       21.93      2.59 o 
   1   9  19       48.70       38.16      2.73 o 
   2   9  19        6.19        6.42      1.22 o 
   3   9  19        6.15        1.41      0.96 o 
  -3  10  19        0.41        0.58      0.86 o 
  -2  10  19       11.20       12.08      2.00 o 
  -1  10  19       20.24       30.76      2.56 o 
   0  10  19       16.00       15.34      2.28 o 
   1  10  19        0.00        0.33      1.04 o 
   2  10  19       34.98       38.64      2.36 o 
  -1  11  19        8.21       10.36      1.65 o 
   0  11  19       19.90       24.81      1.85 o 
   1  11  19       29.33       44.92      3.66 o 
  -6   0  20       63.46       77.19      5.32 o 
  -4   0  20       79.47       63.22      7.99 o 
  -2   0  20      424.79      400.61     29.61 o 
   0   0  20        2.21        0.57      1.99 o 
   2   0  20      981.47      988.57     22.29 o 
   4   0  20       36.66       33.96      4.16 o 
  -6   1  20       24.27       26.56      2.46 o 
  -5   1  20       10.38       10.67      1.82 o 
  -4   1  20        1.06       -1.16      2.01 o 
  -3   1  20      436.42      413.80     13.15 o 
  -2   1  20       19.58       25.90      7.36 o 
  -1   1  20      124.99      132.05     11.41 o 
   0   1  20      254.72      247.88     10.90 o 
   1   1  20       11.60       15.67      4.45 o 
   2   1  20      400.50      386.00      7.79 o 
   3   1  20       36.87       46.20      3.48 o 
   4   1  20       14.27       10.67      1.92 o 
   5   1  20        0.49        2.52      1.60 o 
  -6   2  20       64.61       70.21      5.32 o 
  -5   2  20       21.25       23.81      2.23 o 
  -4   2  20      118.97      118.35      6.64 o 
  -3   2  20      372.59      344.14     12.29 o 
  -2   2  20      275.30      274.20     10.51 o 
  -1   2  20       69.38       73.41      8.82 o 
   0   2  20       82.55       76.69      6.54 o 
   1   2  20      151.50      165.40      5.96 o 
   2   2  20      242.64      236.46      7.07 o 
   3   2  20      224.41      221.96     10.45 o 
   4   2  20       33.24       29.01      3.17 o 
   5   2  20        5.70        6.99      2.12 o 
  -6   3  20       18.50       22.29      2.99 o 
  -5   3  20        0.05        1.11      1.36 o 
  -4   3  20       34.19       32.54      3.08 o 
  -3   3  20      185.22      169.64      8.09 o 
  -2   3  20        0.92        1.13      1.62 o 
  -1   3  20       49.30       47.69      3.03 o 
   0   3  20       10.65       11.64      1.62 o 
   1   3  20        0.05       -1.04      1.64 o 
   2   3  20      893.60      930.39     13.00 o 
   3   3  20      224.34      199.76      7.97 o 
   4   3  20       46.39       48.01      3.67 o 
   5   3  20       39.82       40.06      3.27 o 
  -5   4  20       35.35       29.28      2.19 o 
  -4   4  20      376.49      334.76      8.88 o 
  -3   4  20       20.35       17.18      2.54 o 
  -2   4  20        0.18        1.19      1.73 o 
  -1   4  20        4.89        6.25      1.59 o 
   0   4  20      343.50      368.86      8.40 o 
   1   4  20        6.84        6.35      1.44 o 
   2   4  20       78.19       76.88      3.53 o 
   3   4  20       46.88       47.82      5.32 o 
   4   4  20      146.00      143.31      5.85 o 
   5   4  20       58.79       66.55      3.64 o 
  -5   5  20      160.29      150.54      3.95 o 
  -4   5  20       23.70       22.58      2.28 o 
  -3   5  20      726.47      702.02     12.83 o 
  -2   5  20       11.00       19.59      2.45 o 
  -1   5  20      304.71      280.63      7.90 o 
   0   5  20      126.27      107.17      3.49 o 
   1   5  20       60.63       70.15      3.78 o 
   2   5  20      141.16      128.96      4.49 o 
   3   5  20      298.10      292.34     10.64 o 
   4   5  20       43.25       43.60      7.82 o 
   5   5  20      144.90      168.70      6.32 o 
  -5   6  20       24.59       23.21      1.52 o 
  -4   6  20        0.86        0.93      1.32 o 
  -3   6  20       58.15       56.35      3.28 o 
  -2   6  20      214.99      216.77      6.72 o 
  -1   6  20      308.69      271.23      7.90 o 
   0   6  20        4.38       10.08      1.61 o 
   1   6  20      125.81      102.68      4.56 o 
   2   6  20       29.50       24.99      2.18 o 
   3   6  20       41.22       36.68      3.13 o 
   4   6  20       25.40       26.65      2.93 o 
  -5   7  20        2.04        1.33      1.18 o 
  -4   7  20       89.45       81.18      3.51 o 
  -3   7  20      518.64      485.33      9.61 o 
  -2   7  20       71.87       59.93      3.28 o 
  -1   7  20       11.20        7.43      1.73 o 
   0   7  20      387.65      361.60      7.07 o 
   1   7  20      117.02      116.57      4.69 o 
   2   7  20      225.83      205.90      6.89 o 
   3   7  20       41.66       33.59      2.80 o 
   4   7  20       41.87       42.96      3.33 o 
  -4   8  20       24.96       18.88      1.45 o 
  -3   8  20      126.53      123.94      3.78 o 
  -2   8  20       51.58       50.04      3.25 o 
  -1   8  20       42.52       39.26      2.71 o 
   0   8  20      154.92      137.50      5.14 o 
   1   8  20       26.74       34.97      2.73 o 
   2   8  20       31.26       29.78      2.19 o 
   3   8  20       51.90       49.25      2.69 o 
  -3   9  20       46.93       49.52      2.44 o 
  -2   9  20        0.45        0.09      1.75 o 
  -1   9  20       11.41        9.62      1.98 o 
   0   9  20       25.58       22.22      2.59 o 
   1   9  20      119.14      128.22      4.41 o 
   2   9  20        2.76        2.36      1.32 o 
  -3  10  20        8.75        8.98      2.00 o 
  -2  10  20       24.85       21.13      2.35 o 
  -1  10  20        1.07        0.54      1.27 o 
   0  10  20       91.17      105.58      4.57 o 
   1  10  20        8.34       11.55      1.66 o 
   2  10  20       11.92       15.31      2.66 o 
  -1  11  20      382.67      454.30     23.29 o 
   0  11  20       23.23       30.19      3.49 o 
  -5   0  21      385.40      392.30     16.30 o 
  -3   0  21      845.24      737.34     25.29 o 
  -1   0  21      687.28      720.37     38.26 o 
   1   0  21     1947.66     1893.56     52.57 o 
   3   0  21     1823.57     1645.64     80.02 o 
   5   0  21        0.09       -1.28      1.28 o 
  -6   1  21       13.82       13.64      2.66 o 
  -5   1  21       80.58       89.80      4.46 o 
  -4   1  21       87.25       85.72      5.54 o 
  -3   1  21      403.64      350.21     12.46 o 
  -2   1  21        1.36        0.56      1.69 o 
  -1   1  21       21.65       20.44      2.49 o 
   0   1  21       42.45       45.29      3.26 o 
   1   1  21      547.49      522.62     11.44 o 
   2   1  21      400.87      402.26      8.73 o 
   3   1  21       72.50       61.86      3.90 o 
   4   1  21        0.62        0.24      1.39 o 
   5   1  21        2.49        3.74      1.52 o 
  -6   2  21       32.49       34.60      3.66 o 
  -5   2  21        0.08       -1.34      1.34 o 
  -4   2  21       60.46       55.26      3.98 o 
  -3   2  21      204.15      205.06      7.17 o 
  -2   2  21      118.32      122.00      7.70 o 
  -1   2  21        1.92        0.46      1.38 o 
   0   2  21      306.10      301.47      7.45 o 
   1   2  21        1.51       -1.26      1.26 o 
   2   2  21       20.41       22.85      2.36 o 
   3   2  21      153.40      135.02     12.98 o 
   4   2  21        4.15        2.45      1.60 o 
   5   2  21       61.91       65.50      3.88 o 
  -6   3  21        9.08        5.66      2.00 o 
  -5   3  21        2.86        3.72      1.81 o 
  -4   3  21        3.22        2.42      2.40 o 
  -3   3  21       42.21       43.70      4.40 o 
  -2   3  21       51.67       58.02      3.98 o 
  -1   3  21       19.03       17.89      2.05 o 
   0   3  21      189.94      203.04      6.16 o 
   1   3  21        5.43        3.94      2.63 o 
   2   3  21       21.50       20.59      2.10 o 
   3   3  21      166.19      152.26      6.97 o 
   4   3  21       18.67       18.68      2.49 o 
   5   3  21        0.22       -0.77      1.52 o 
  -5   4  21        3.19        0.05      1.78 o 
  -4   4  21        3.08        3.91      1.61 o 
  -3   4  21       40.51       36.55      3.25 o 
  -2   4  21      159.50      151.11      5.06 o 
  -1   4  21       20.49       19.82      2.17 o 
   0   4  21       15.25       13.47      1.57 o 
   1   4  21       10.57       14.05      1.98 o 
   2   4  21      689.55      724.64     11.27 o 
   3   4  21        0.05        0.22      1.69 o 
   4   4  21        4.45        6.54      1.81 o 
   5   4  21       15.07       21.73      1.99 o 
  -5   5  21       76.08       64.87      2.53 o 
  -4   5  21        4.88        4.06      1.49 o 
  -3   5  21       66.76       77.18      3.87 o 
  -2   5  21      560.16      514.43      9.13 o 
  -1   5  21       11.24        9.87      2.07 o 
   0   5  21      319.85      333.95      6.91 o 
   1   5  21       23.74       16.75      2.02 o 
   2   5  21      480.03      440.38      8.83 o 
   3   5  21       76.38       85.61      3.57 o 
   4   5  21        0.00       -1.55      2.00 o 
  -5   6  21        7.08        5.52      1.69 o 
  -4   6  21      286.48      253.04      6.71 o 
  -3   6  21       39.85       47.05      2.99 o 
  -2   6  21       96.44       81.85      3.74 o 
  -1   6  21        1.81        1.05      1.64 o 
   0   6  21       87.03       88.93      3.67 o 
   1   6  21      131.51      135.47      5.15 o 
   2   6  21        0.00        0.50      1.27 o 
   3   6  21        0.02        1.23      1.70 o 
   4   6  21       88.64       93.11      4.58 o 
  -4   7  21        0.06       -0.02      1.24 o 
  -3   7  21       70.33       70.48      3.32 o 
  -2   7  21        9.55        5.80      1.85 o 
  -1   7  21       40.78       36.84      2.78 o 
   0   7  21        0.06        1.82      1.22 o 
   1   7  21      251.62      251.67      7.92 o 
   2   7  21        1.70        1.70      1.61 o 
   3   7  21      364.98      380.95      9.50 o 
   4   7  21        0.20       -0.63      1.04 o 
  -4   8  21       36.73       38.09      1.72 o 
  -3   8  21        7.73        6.48      1.63 o 
  -2   8  21        2.87        4.23      1.37 o 
  -1   8  21       31.11       31.33      2.45 o 
   0   8  21       12.71       12.12      1.82 o 
   1   8  21      550.23      567.43     11.75 o 
   2   8  21        0.85        0.52      1.02 o 
   3   8  21        3.91        3.35      1.41 o 
  -3   9  21        8.38        5.43      1.12 o 
  -2   9  21      363.15      377.15      9.74 o 
  -1   9  21        1.99       -0.18      1.23 o 
   0   9  21       27.99       22.53      2.54 o 
   1   9  21       71.15       72.95      3.61 o 
   2   9  21        0.57        0.89      1.27 o 
  -2  10  21        3.81        4.82      1.41 o 
  -1  10  21       46.31       51.36      3.04 o 
   0  10  21        0.44        0.01      1.06 o 
   1  10  21      165.23      165.33      5.04 o 
  -4   0  22        0.54        6.99      3.66 o 
  -2   0  22      426.62      442.84     10.50 o 
   0   0  22      466.63      504.07     14.84 o 
   2   0  22      717.64      714.73     16.70 o 
   4   0  22        0.66        2.48      2.00 o 
  -6   1  22       92.35      106.14      5.32 o 
  -5   1  22        6.57        8.62      1.98 o 
  -4   1  22       40.26       36.67      3.28 o 
  -3   1  22       59.40       55.70      4.06 o 
  -2   1  22      124.83      137.14      4.91 o 
  -1   1  22      122.76      123.95      4.74 o 
   0   1  22      109.71      102.35      4.15 o 
   1   1  22      151.32      136.45      6.06 o 
   2   1  22     1367.04     1289.29     15.76 o 
   3   1  22      554.04      516.53     12.29 o 
   4   1  22        0.84        1.11      1.30 o 
   5   1  22        3.75        1.93      1.16 o 
  -6   2  22        7.28        8.32      2.00 o 
  -5   2  22        0.61        3.08      1.51 o 
  -4   2  22      210.05      206.15      8.67 o 
  -3   2  22        0.06        0.26      2.10 o 
  -2   2  22       24.90       28.63      2.61 o 
  -1   2  22       65.29       64.74      3.41 o 
   0   2  22       89.51       91.96      6.87 o 
   1   2  22     1390.64     1303.19     16.44 o 
   2   2  22       69.37       74.00      3.89 o 
   3   2  22       14.13       10.07      2.04 o 
   4   2  22        0.00       -0.29      1.41 o 
   5   2  22       57.56       64.50      3.27 o 
  -5   3  22       81.81       78.34      3.65 o 
  -4   3  22        3.35        3.69      4.16 o 
  -3   3  22       53.76       54.05      7.65 o 
  -2   3  22       72.80       69.73      4.94 o 
  -1   3  22       10.11        9.70      1.87 o 
   0   3  22       38.86       41.16      3.14 o 
   1   3  22        0.21        1.16      2.12 o 
   2   3  22       68.84       66.11      3.37 o 
   3   3  22       20.19       30.34      3.25 o 
   4   3  22        5.90        4.58      1.64 o 
   5   3  22       54.87       71.30      3.27 o 
  -5   4  22        2.44        1.81      1.40 o 
  -4   4  22      457.07      438.60      8.09 o 
  -3   4  22        6.11        7.05      1.89 o 
  -2   4  22      163.26      165.90      5.39 o 
  -1   4  22      348.98      305.32      8.30 o 
   0   4  22       50.75       49.35      3.75 o 
   1   4  22       44.27       39.48      2.99 o 
   2   4  22      141.26      156.20      4.83 o 
   3   4  22      253.36      255.04      8.60 o 
   4   4  22        0.56       -0.02      1.41 o 
  -5   5  22        0.38       -0.42      1.27 o 
  -4   5  22      132.10      113.72      4.03 o 
  -3   5  22      212.96      204.22      5.84 o 
  -2   5  22       72.17       76.53      3.84 o 
  -1   5  22      215.08      192.29      6.76 o 
   0   5  22       14.67       13.70      1.96 o 
   1   5  22       70.17       58.97      3.56 o 
   2   5  22      105.54      109.15      4.06 o 
   3   5  22       48.48       45.29      3.11 o 
   4   5  22        1.29       -0.71      1.83 o 
  -5   6  22        9.13        5.82      1.66 o 
  -4   6  22       36.57       42.86      2.47 o 
  -3   6  22       14.30       11.62      1.82 o 
  -2   6  22       13.77       10.50      1.81 o 
  -1   6  22        3.64        4.54      1.57 o 
   0   6  22        0.90        2.77      1.47 o 
   1   6  22       16.71       18.96      2.30 o 
   2   6  22        1.43        2.21      1.13 o 
   3   6  22        8.97        6.72      3.83 o 
   4   6  22       51.38       56.46      5.16 o 
  -4   7  22       70.35       75.14      2.65 o 
  -3   7  22      105.06       97.24      3.64 o 
  -2   7  22       25.60       23.63      2.61 o 
  -1   7  22        0.00        1.59      1.40 o 
   0   7  22       11.09        9.43      1.77 o 
   1   7  22      494.73      495.04     10.67 o 
   2   7  22        1.80        2.06      1.45 o 
   3   7  22        0.46        1.40      1.66 o 
  -4   8  22       19.27       20.63      2.66 o 
  -3   8  22        8.05       10.10      1.34 o 
  -2   8  22       31.81       36.37      2.36 o 
  -1   8  22       39.63       41.10      2.83 o 
   0   8  22       18.03       10.56      2.14 o 
   1   8  22       43.85       46.52      2.79 o 
   2   8  22        1.42        0.97      1.06 o 
   3   8  22       38.07       52.24      2.79 o 
  -3   9  22       68.09       66.15      3.43 o 
  -2   9  22       34.25       34.76      3.06 o 
  -1   9  22        1.36        2.00      1.37 o 
   0   9  22       57.97       68.64      4.35 o 
   1   9  22       85.93       98.23      3.90 o 
   2   9  22       39.65       39.55      2.15 o 
  -2  10  22        0.00        0.07      1.04 o 
  -1  10  22        3.22        4.23      0.93 o 
   0  10  22        0.06       -0.16      1.14 o 
   1  10  22       58.18       54.50      3.17 o 
  -5   0  23        5.51        9.65      3.66 o 
  -3   0  23      151.39      155.39     11.98 o 
  -1   0  23      410.84      395.99     11.48 o 
   1   0  23       12.32       11.54      7.15 o 
   3   0  23        7.95        3.46      2.66 o 
  -5   1  23        1.95        3.88      1.73 o 
  -4   1  23      147.03      150.84      5.78 o 
  -3   1  23       22.39       14.82      2.54 o 
  -2   1  23      167.04      169.04      5.95 o 
  -1   1  23       80.61       79.75      4.09 o 
   0   1  23       73.46       66.55      3.46 o 
   1   1  23      103.93      101.91      5.22 o 
   2   1  23       39.46       39.14      2.91 o 
   3   1  23       78.87       93.89      6.29 o 
   4   1  23        1.88        3.99      2.04 o 
  -5   2  23       67.61       63.12      2.76 o 
  -4   2  23       28.38       24.84      2.72 o 
  -3   2  23        8.49        8.83      2.20 o 
  -2   2  23        0.65        0.89      1.58 o 
  -1   2  23       81.62       85.23      5.74 o 
   0   2  23       15.16       14.38      1.79 o 
   1   2  23        8.30        9.20      1.82 o 
   2   2  23      117.87      109.53      4.68 o 
   3   2  23       47.66       38.29      3.58 o 
   4   2  23       14.97       12.31      2.32 o 
  -5   3  23        5.75        5.58      1.61 o 
  -4   3  23        2.76        0.60      2.46 o 
  -3   3  23       63.65       59.66      4.78 o 
  -2   3  23      318.73      303.97      8.27 o 
  -1   3  23       18.77       13.96      2.24 o 
   0   3  23      267.21      254.81      7.16 o 
   1   3  23      333.03      307.82      7.63 o 
   2   3  23      618.01      633.89     12.01 o 
   3   3  23       17.95       17.50      2.73 o 
   4   3  23        0.00        0.46      1.28 o 
  -5   4  23        6.42        7.42      1.51 o 
  -4   4  23      272.65      261.17      7.15 o 
  -3   4  23      165.19      163.39      7.48 o 
  -2   4  23      449.20      430.41      9.83 o 
  -1   4  23      246.56      207.62      7.03 o 
   0   4  23        5.37        2.29      1.87 o 
   1   4  23      106.10       98.91      5.18 o 
   2   4  23      116.38      104.14      4.56 o 
   3   4  23      183.65      169.53      5.87 o 
   4   4  23       10.90       14.32      1.86 o 
  -5   5  23        2.66        4.04      1.21 o 
  -4   5  23       25.01       24.67      2.11 o 
  -3   5  23       30.91       29.55      2.47 o 
  -2   5  23        3.79        2.69      1.63 o 
  -1   5  23      119.45      106.58      5.17 o 
   0   5  23        4.09        1.38      1.87 o 
   1   5  23        1.55        2.03      1.60 o 
   2   5  23       11.82        9.21      1.71 o 
   3   5  23        0.21       -0.55      1.27 o 
   4   5  23       98.70      123.49      6.32 o 
  -4   6  23      749.66      766.16     11.20 o 
  -3   6  23      192.10      179.26      5.74 o 
  -2   6  23       10.73       12.19      1.86 o 
  -1   6  23       44.06       41.92      2.90 o 
   0   6  23       59.08       56.49      3.31 o 
   1   6  23       16.53       24.33      2.40 o 
   2   6  23       14.41       13.36      1.60 o 
   3   6  23        9.46       10.65      2.83 o 
   4   6  23        8.12       15.02      1.75 o 
  -4   7  23        0.34        1.27      0.96 o 
  -3   7  23      111.90      108.46      3.60 o 
  -2   7  23       21.37       21.29      2.10 o 
  -1   7  23       16.17       12.87      1.85 o 
   0   7  23      376.39      340.75     12.70 o 
   1   7  23        3.67        2.58      1.49 o 
   2   7  23       21.81       25.82      2.70 o 
   3   7  23       16.90       18.02      1.75 o 
  -3   8  23        3.99        2.45      1.25 o 
  -2   8  23        3.45        1.83      1.46 o 
  -1   8  23        7.37        6.65      1.40 o 
   0   8  23       10.69        9.85      1.94 o 
   1   8  23      326.92      324.01     10.65 o 
   2   8  23       19.20       25.37      2.70 o 
   3   8  23      179.62      215.28      7.32 o 
  -3   9  23        1.15        0.83      0.94 o 
  -2   9  23        2.48        2.22      1.15 o 
  -1   9  23       11.15        9.53      1.54 o 
   0   9  23       28.12       40.71      2.73 o 
   1   9  23       71.25       79.10      3.32 o 
   2   9  23        0.51        0.33      1.66 o 
  -1  10  23       29.16       38.29      2.59 o 
   0  10  23       40.54       43.57      2.82 o 
  -4   0  24        0.17       -4.33      4.33 o 
  -2   0  24     2488.03     2657.29    109.97 o 
   0   0  24       10.79        6.26      2.50 o 
   2   0  24      790.04      765.24     17.26 o 
   4   0  24       26.42       30.89      3.06 o 
  -5   1  24       13.76       12.80      1.98 o 
  -4   1  24        5.77        7.50      2.10 o 
  -3   1  24       60.53       57.01      4.11 o 
  -2   1  24        8.78        6.44      1.58 o 
  -1   1  24      604.71      573.11     11.43 o 
   0   1  24      193.82      183.67      6.68 o 
   1   1  24      288.76      286.61      8.62 o 
   2   1  24       67.42       65.76      3.71 o 
   3   1  24        8.86        8.96      1.77 o 
   4   1  24       34.01       35.77      2.32 o 
  -5   2  24        8.98        8.07      1.49 o 
  -4   2  24        7.11        3.73      1.75 o 
  -3   2  24       13.07       15.65      2.59 o 
  -2   2  24       28.39       35.45      3.06 o 
  -1   2  24       72.19       65.42      4.03 o 
   0   2  24       58.66       61.46      4.03 o 
   1   2  24       97.92       97.11      4.97 o 
   2   2  24        1.16       -0.09      1.29 o 
   3   2  24        4.68        3.80      1.50 o 
   4   2  24        8.24        8.67      1.61 o 
  -5   3  24        3.28        1.70      1.32 o 
  -4   3  24        4.14        5.99      2.35 o 
  -3   3  24       97.34       94.25      5.83 o 
  -2   3  24      143.88      136.23      5.01 o 
  -1   3  24       16.13       20.24      2.61 o 
   0   3  24        7.37        4.10      1.81 o 
   1   3  24       82.77       77.40      3.93 o 
   2   3  24       44.32       45.63      3.13 o 
   3   3  24       85.85       73.05      3.94 o 
   4   3  24        0.61        0.67      1.25 o 
  -5   4  24       28.37       25.80      2.39 o 
  -4   4  24       71.13       66.56      3.77 o 
  -3   4  24      136.18      130.08      6.58 o 
  -2   4  24       82.65       67.68      4.14 o 
  -1   4  24      257.86      214.33      7.16 o 
   0   4  24      135.92      118.12      5.66 o 
   1   4  24       49.62       49.40      3.24 o 
   2   4  24        1.97        2.55      1.51 o 
   3   4  24       10.79       13.51      1.94 o 
   4   4  24       20.10       21.10      2.56 o 
  -5   5  24        0.03       -0.50      1.18 o 
  -4   5  24       19.03       11.65      2.67 o 
  -3   5  24      320.66      313.60      5.98 o 
  -2   5  24       48.80       46.10      2.97 o 
  -1   5  24      115.34       87.02      4.71 o 
   0   5  24        8.59        4.00      2.04 o 
   1   5  24      193.38      166.33      6.46 o 
   2   5  24       51.75       47.22      2.99 o 
   3   5  24        0.12        1.50      1.22 o 
   4   5  24       46.06       50.62      4.66 o 
  -4   6  24       62.27       57.81      3.03 o 
  -3   6  24       25.08       22.32      1.81 o 
  -2   6  24        5.69        5.51      1.47 o 
  -1   6  24      116.59      115.10      4.44 o 
   0   6  24       16.39       12.72      1.94 o 
   1   6  24        0.47        0.35      2.23 o 
   2   6  24       12.14       10.79      1.79 o 
   3   6  24        0.46       -1.00      2.66 o 
  -4   7  24       52.60       44.61      1.98 o 
  -3   7  24       15.83       11.83      1.25 o 
  -2   7  24       46.14       43.94      3.07 o 
  -1   7  24        0.66        1.33      1.40 o 
   0   7  24       20.24       14.67      2.10 o 
   1   7  24       33.77       32.79      2.94 o 
   2   7  24        4.39        8.96      1.79 o 
   3   7  24       23.86       29.99      3.33 o 
  -3   8  24      234.63      243.73      4.97 o 
  -2   8  24        0.00       -0.51      1.27 o 
  -1   8  24       15.63       16.94      2.82 o 
   0   8  24       28.33       27.05      2.59 o 
   1   8  24       31.54       29.17      2.59 o 
   2   8  24       16.22       13.02      2.36 o 
  -2   9  24       48.18       57.59      3.29 o 
  -1   9  24        0.01       -0.06      0.93 o 
   0   9  24        4.76        8.30      1.41 o 
   1   9  24      197.98      245.94      6.77 o 
  -5   0  25      101.54      120.42      5.32 o 
  -3   0  25       46.75       34.60      5.66 o 
  -1   0  25      797.48      779.40     19.63 o 
   1   0  25      336.23      298.13     14.97 o 
   3   0  25        6.23        4.45      2.23 o 
  -5   1  25        9.76       11.21      1.46 o 
  -4   1  25        6.30        3.57      2.14 o 
  -3   1  25       37.98       36.48      3.48 o 
  -2   1  25      961.37      968.80     14.57 o 
  -1   1  25      165.02      164.45      6.30 o 
   0   1  25        7.18        7.32      2.35 o 
   1   1  25      262.68      252.11      8.16 o 
   2   1  25      352.66      340.15      8.05 o 
   3   1  25       68.09       71.30      3.23 o 
   4   1  25        4.58        2.32      1.15 o 
  -5   2  25       10.25       10.82      2.12 o 
  -4   2  25        0.16       -0.15      2.39 o 
  -3   2  25      244.01      235.04      7.40 o 
  -2   2  25       22.00       19.41      2.24 o 
  -1   2  25       39.47       31.47      3.01 o 
   0   2  25      231.62      209.32      7.35 o 
   1   2  25      142.77      137.99      6.07 o 
   2   2  25      123.07      115.95      4.65 o 
   3   2  25        0.54        0.65      1.45 o 
   4   2  25       14.63       17.05      1.57 o 
  -5   3  25      132.98      140.87      4.13 o 
  -4   3  25      106.06       94.41      8.65 o 
  -3   3  25       10.04       11.94      2.79 o 
  -2   3  25       55.00       53.33      2.86 o 
  -1   3  25      374.41      326.77      8.75 o 
   0   3  25       50.48       43.07      3.12 o 
   1   3  25      149.90      146.45      6.26 o 
   2   3  25       24.90       21.91      2.36 o 
   3   3  25       12.40       17.91      2.05 o 
   4   3  25        7.89        9.84      1.61 o 
  -5   4  25        5.26        6.76      1.62 o 
  -4   4  25      598.19      582.00     14.44 o 
  -3   4  25       23.84       22.54      3.17 o 
  -2   4  25       75.81       67.62      3.48 o 
  -1   4  25       36.02       30.99      3.11 o 
   0   4  25      179.29      163.31      6.58 o 
   1   4  25      473.14      438.70      8.84 o 
   2   4  25        4.34        2.44      1.54 o 
   3   4  25        3.52        3.52      1.32 o 
   4   4  25       78.16      100.49      4.22 o 
  -4   5  25       75.97       69.15      3.27 o 
  -3   5  25       94.02       89.59      3.61 o 
  -2   5  25      252.10      246.18      6.19 o 
  -1   5  25       57.73       68.02      4.42 o 
   0   5  25      150.18      123.36      5.69 o 
   1   5  25       13.07       10.89      1.69 o 
   2   5  25       56.92       58.64      3.75 o 
   3   5  25       20.60       21.55      2.24 o 
  -4   6  25      156.12      171.03      4.16 o 
  -3   6  25       98.69      108.75      4.19 o 
  -2   6  25       16.63       18.47      1.94 o 
  -1   6  25       98.45       82.97      3.74 o 
   0   6  25        6.92        4.85      1.55 o 
   1   6  25       84.71       84.04      4.39 o 
   2   6  25       66.06       73.17      3.56 o 
   3   6  25        0.29        0.97      1.52 o 
  -3   7  25       58.84       67.76      2.49 o 
  -2   7  25       81.37       81.27      3.83 o 
  -1   7  25        0.25        0.50      1.21 o 
   0   7  25        2.51        0.65      1.55 o 
   1   7  25        0.99       -1.13      1.13 o 
   2   7  25        7.92        7.34      1.88 o 
   3   7  25       13.03       19.30      2.66 o 
  -3   8  25       36.82       31.10      3.16 o 
  -2   8  25       16.50       17.51      1.85 o 
  -1   8  25        0.00       -0.24      1.25 o 
   0   8  25       66.20       57.26      3.30 o 
   1   8  25        0.88        0.69      1.17 o 
   2   8  25       29.93       25.53      2.83 o 
  -2   9  25        6.66        5.32      1.66 o 
  -1   9  25       29.59       31.81      1.99 o 
   0   9  25       14.81       17.15      1.71 o 
   1   9  25      181.97      230.92      8.65 o 
  -4   0  26        5.68       11.31      3.33 o 
  -2   0  26      112.86      127.37      6.58 o 
   0   0  26      319.44      313.44     15.97 o 
   2   0  26       27.59       36.73      3.92 o 
   4   0  26       97.46      101.52      4.22 o 
  -5   1  26       20.44       26.52      1.68 o 
  -4   1  26        4.02        5.04      2.23 o 
  -3   1  26      213.49      202.92      6.84 o 
  -2   1  26      628.78      643.66     16.14 o 
  -1   1  26        3.52        5.55      1.96 o 
   0   1  26      187.68      189.19      8.70 o 
   1   1  26        8.99        7.44      1.73 o 
   2   1  26      542.27      533.01      9.85 o 
   3   1  26      157.34      150.20      6.12 o 
   4   1  26        7.45        4.18      1.08 o 
  -5   2  26       70.29       78.55      5.32 o 
  -4   2  26        0.86        0.56      1.51 o 
  -3   2  26        1.30        0.59      1.79 o 
  -2   2  26      149.75      155.48      4.72 o 
  -1   2  26       96.10       97.51      4.99 o 
   0   2  26       22.19       23.32      3.41 o 
   1   2  26      283.83      279.66     12.04 o 
   2   2  26      172.19      166.98      5.02 o 
   3   2  26      251.03      238.74      6.28 o 
   4   2  26       15.89       14.44      1.30 o 
  -5   3  26        0.05        1.16      1.41 o 
  -4   3  26      113.03      117.21      4.49 o 
  -3   3  26       61.69       59.80      4.78 o 
  -2   3  26        5.05        3.56      1.41 o 
  -1   3  26        5.84        3.81      1.71 o 
   0   3  26       14.19       14.97      3.06 o 
   1   3  26       87.15       82.93      4.73 o 
   2   3  26        9.94       11.66      1.69 o 
   3   3  26       25.40       23.63      2.26 o 
   4   3  26      341.95      392.54      6.18 o 
  -4   4  26        0.99        2.38      1.66 o 
  -3   4  26      100.34      101.54      5.63 o 
  -2   4  26       64.44       72.36      3.57 o 
  -1   4  26        0.76        6.07      1.90 o 
   0   4  26       49.09       47.03      3.71 o 
   1   4  26      245.98      225.77      7.36 o 
   2   4  26       37.57       30.08      2.92 o 
   3   4  26        3.03        2.96      1.23 o 
   4   4  26       13.01       16.64      2.66 o 
  -4   5  26       18.13       15.54      1.85 o 
  -3   5  26       95.19      102.28      4.35 o 
  -2   5  26        0.08        0.16      1.20 o 
  -1   5  26      102.50      105.65      7.11 o 
   0   5  26        3.42        0.00      1.76 o 
   1   5  26       10.25       12.49      1.77 o 
   2   5  26       46.24       48.37      3.33 o 
   3   5  26        0.63        1.64      1.75 o 
  -4   6  26      103.90      123.25      3.20 o 
  -3   6  26       56.60       49.97      3.07 o 
  -2   6  26        0.02       -0.63      1.01 o 
  -1   6  26      322.01      321.80      9.09 o 
   0   6  26       22.13       20.30      3.41 o 
   1   6  26        6.38        4.65      1.32 o 
   2   6  26       61.04       60.51      3.33 o 
   3   6  26       21.87       25.28      2.32 o 
  -3   7  26       48.41       52.59      2.43 o 
  -2   7  26        0.96        0.74      1.03 o 
  -1   7  26       11.47        7.70      2.03 o 
   0   7  26       70.90       72.42      4.99 o 
   1   7  26        0.32        0.85      1.21 o 
   2   7  26       32.69       36.14      2.36 o 
  -2   8  26        6.06        8.46      1.27 o 
  -1   8  26       22.38       18.22      1.71 o 
   0   8  26        8.43        2.93      0.94 o 
   1   8  26       72.84       72.66      3.75 o 
   2   8  26        6.35        9.98      2.33 o 
  -1   9  26        8.96       10.65      2.00 o 
   0   9  26      489.93      542.28      8.53 o 
  -5   0  27       73.55      101.95      6.32 o 
  -3   0  27       89.56      100.82      9.32 o 
  -1   0  27        0.92        3.99      3.33 o 
   1   0  27      366.04      325.01     11.81 o 
   3   0  27       69.13       67.55      6.32 o 
  -5   1  27       32.10       35.57      2.46 o 
  -4   1  27      124.60      127.36      6.12 o 
  -3   1  27       94.31       93.38      4.64 o 
  -2   1  27        5.30        4.01      1.52 o 
  -1   1  27       13.75       15.49      2.48 o 
   0   1  27      127.25      122.36      7.06 o 
   1   1  27      475.49      473.66      9.76 o 
   2   1  27      152.23      151.37      5.10 o 
   3   1  27       71.55       82.86      5.16 o 
   4   1  27       34.26       36.09      2.35 o 
  -5   2  27       64.67       78.07      3.17 o 
  -4   2  27       55.60       59.88      3.13 o 
  -3   2  27       52.51       56.73      5.53 o 
  -2   2  27        2.59        2.64      1.27 o 
  -1   2  27        9.77        6.84      1.96 o 
   0   2  27      228.85      219.97      9.40 o 
   1   2  27      922.72      903.81     20.89 o 
   2   2  27       28.90       22.59      1.75 o 
   3   2  27       35.05       33.76      2.36 o 
   4   2  27        1.46       -0.23      0.73 o 
  -4   3  27       26.55       27.00      2.60 o 
  -3   3  27       50.97       56.24      6.82 o 
  -2   3  27      219.31      207.48      5.21 o 
  -1   3  27       25.27       24.08      2.62 o 
   0   3  27        0.24       -0.31      1.99 o 
   1   3  27        0.07        2.11      1.54 o 
   2   3  27       24.93       27.86      2.75 o 
   3   3  27      235.54      253.13      5.86 o 
  -4   4  27      174.99      201.47      5.06 o 
  -3   4  27       74.98       63.63      4.35 o 
  -2   4  27       60.92       63.19      3.31 o 
  -1   4  27      108.62       99.73      4.86 o 
   0   4  27       21.08       19.73      3.66 o 
   1   4  27       53.14       51.87      3.51 o 
   2   4  27      147.33      140.69      5.46 o 
   3   4  27        0.71        1.12      1.46 o 
  -4   5  27       71.34       81.62      5.07 o 
  -3   5  27       10.07       18.09      2.17 o 
  -2   5  27       23.20       21.12      1.84 o 
  -1   5  27        9.28        9.36      1.50 o 
   0   5  27       58.75       54.85      6.49 o 
   1   5  27        2.23        3.23      1.22 o 
   2   5  27       51.81       59.06      3.39 o 
   3   5  27        1.28       -1.03      1.35 o 
  -3   6  27       14.37       19.26      1.85 o 
  -2   6  27       10.20       13.29      1.98 o 
  -1   6  27       41.07       38.69      2.44 o 
   0   6  27        1.58        1.27      1.55 o 
   1   6  27        0.23       -0.19      1.68 o 
   2   6  27        7.43        4.86      1.13 o 
  -3   7  27       31.09       33.36      2.35 o 
  -2   7  27       12.03        9.56      1.52 o 
  -1   7  27        0.39        0.80      0.98 o 
   0   7  27       30.35       27.57      3.03 o 
   1   7  27       34.30       30.60      2.14 o 
   2   7  27        0.08        0.27      1.11 o 
  -2   8  27        1.32        2.50      0.94 o 
  -1   8  27       84.80       97.14      2.82 o 
   0   8  27      218.33      236.71      9.98 o 
   1   8  27       16.77       11.65      3.66 o 
  -4   0  28       92.68       99.82      7.65 o 
  -2   0  28       25.05       26.63      2.92 o 
   0   0  28     1158.15     1133.96     29.95 o 
   2   0  28       67.00       70.04      4.99 o 
  -4   1  28        8.41        6.41      2.32 o 
  -3   1  28       78.28       85.39      4.31 o 
  -2   1  28      135.36      136.78      4.39 o 
  -1   1  28      123.23      125.82      5.54 o 
   0   1  28      450.90      460.69     18.16 o 
   1   1  28        9.50       10.79      1.68 o 
   2   1  28       27.82       33.17      2.43 o 
   3   1  28      279.51      296.11      8.82 o 
  -4   2  28        3.33        0.91      1.25 o 
  -3   2  28       50.21       56.38      3.58 o 
  -2   2  28       26.20       24.73      2.10 o 
  -1   2  28      474.24      456.35     10.35 o 
   0   2  28      101.98       97.31      6.23 o 
   1   2  28        1.50        2.35      1.18 o 
   2   2  28      152.72      168.46      5.96 o 
   3   2  28       83.73       85.95      4.82 o 
  -4   3  28       66.51       71.50      3.21 o 
  -3   3  28       49.12       56.38      4.22 o 
  -2   3  28      115.04      124.20      4.52 o 
  -1   3  28      126.88      115.93      5.30 o 
   0   3  28      153.49      145.20      7.41 o 
   1   3  28        3.71        3.12      1.30 o 
   2   3  28      682.33      679.74      9.99 o 
   3   3  28        5.67        5.85      1.40 o 
  -4   4  28       31.21       40.22      2.99 o 
  -3   4  28        3.70        2.55      1.73 o 
  -2   4  28       59.33       56.39      3.02 o 
  -1   4  28        3.53        6.03      1.74 o 
   0   4  28       27.61       27.69      3.60 o 
   1   4  28       39.47       46.66      3.51 o 
   2   4  28       71.58       72.02      3.94 o 
   3   4  28       50.95       56.51      2.97 o 
  -4   5  28      124.28      158.51      5.46 o 
  -3   5  28       18.28       12.54      1.79 o 
  -2   5  28        3.56        4.11      1.20 o 
  -1   5  28       23.22       21.70      1.83 o 
   0   5  28        6.08        5.56      1.99 o 
   1   5  28       25.24       21.73      2.93 o 
   2   5  28        4.48        3.60      1.40 o 
   3   5  28       19.16       24.62      2.99 o 
  -3   6  28      174.34      204.89      5.76 o 
  -2   6  28        6.08        8.98      1.51 o 
  -1   6  28       43.11       37.70      2.64 o 
   0   6  28        7.26        7.36      1.99 o 
   1   6  28       83.95       84.12      3.75 o 
   2   6  28       20.96       28.92      1.69 o 
  -2   7  28       72.60       78.85      4.16 o 
  -1   7  28       58.70       59.57      2.98 o 
   0   7  28       56.30       49.63      2.88 o 
   1   7  28        7.02        6.67      0.98 o 
  -1   8  28       68.23       61.22      4.33 o 
   0   8  28       27.50       28.60      2.50 o 
  -3   0  29        6.28        7.65      3.33 o 
  -1   0  29        6.61        3.99      3.33 o 
   1   0  29       14.37       14.71      2.59 o 
   3   0  29        7.13        5.99      2.66 o 
  -4   1  29        4.26        2.93      1.75 o 
  -3   1  29      254.27      264.73      6.85 o 
  -2   1  29       57.07       59.56      2.96 o 
  -1   1  29       46.59       50.42      4.47 o 
   0   1  29       39.68       35.58      3.13 o 
   1   1  29      457.74      460.94      9.02 o 
   2   1  29       41.43       46.71      2.36 o 
   3   1  29        0.37        0.22      1.15 o 
  -4   2  29       80.37       84.68      4.24 o 
  -3   2  29      144.90      150.97      5.90 o 
  -2   2  29        1.24        1.97      1.18 o 
  -1   2  29       12.02       15.52      2.83 o 
   0   2  29        1.58        1.35      1.99 o 
   1   2  29       22.16       24.26      2.02 o 
   2   2  29       35.82       33.39      2.22 o 
   3   2  29       35.23       41.52      3.83 o 
  -4   3  29       51.23       54.30      2.81 o 
  -3   3  29       14.35       12.77      2.40 o 
  -2   3  29      299.61      323.95      8.88 o 
  -1   3  29      212.49      203.81      6.72 o 
   0   3  29       19.21       21.89      3.27 o 
   1   3  29       12.91       12.90      1.70 o 
   2   3  29       46.33       48.92      2.59 o 
   3   3  29        4.48        2.14      1.35 o 
  -4   4  29       28.29       22.23      2.12 o 
  -3   4  29       34.23       35.06      2.50 o 
  -2   4  29      163.65      168.62      9.56 o 
  -1   4  29        5.78        8.00      1.62 o 
   0   4  29       87.08       74.01      5.05 o 
   1   4  29        1.85        2.84      1.18 o 
   2   4  29       18.00       14.15      1.61 o 
   3   4  29       19.50       26.95      3.33 o 
  -3   5  29        3.81        2.46      1.03 o 
  -2   5  29      194.10      200.30      4.26 o 
  -1   5  29        0.06        1.16      1.37 o 
   0   5  29        5.03        5.03      2.21 o 
   1   5  29       73.82       68.89      3.56 o 
   2   5  29        5.92        7.46      1.10 o 
  -3   6  29       10.67        9.54      3.66 o 
  -2   6  29      110.70      117.47      4.54 o 
  -1   6  29        4.82        4.09      1.00 o 
   0   6  29        9.70       11.16      2.66 o 
   1   6  29       20.10       29.21      2.10 o 
   2   6  29       49.11       47.88      2.70 o 
  -2   7  29       81.09       92.50      4.99 o 
  -1   7  29        1.29        5.48      1.52 o 
   0   7  29       31.08       33.10      2.22 o 
   1   7  29       64.63       93.50      5.66 o 
  -4   0  30       25.45       27.62      3.66 o 
  -2   0  30       42.80       53.82      4.31 o 
   0   0  30      553.35      554.50     14.20 o 
   2   0  30        0.42        0.60      1.07 o 
  -4   1  30        5.30        5.25      1.52 o 
  -3   1  30       24.40       29.38      3.29 o 
  -2   1  30       83.50       85.68      3.73 o 
  -1   1  30        6.34        6.44      2.23 o 
   0   1  30      194.25      208.11      8.51 o 
   1   1  30       81.14       91.26      3.47 o 
   2   1  30        0.57        1.67      0.98 o 
   3   1  30       13.23       15.64      1.88 o 
  -4   2  30        5.02        7.30      2.50 o 
  -3   2  30       49.15       50.35      2.92 o 
  -2   2  30       23.27       24.42      1.95 o 
  -1   2  30      137.83      139.25      6.94 o 
   0   2  30      170.09      164.38      7.52 o 
   1   2  30       31.59       30.69      3.36 o 
   2   2  30       33.71       36.37      2.64 o 
   3   2  30        0.34        1.44      0.96 o 
  -4   3  30        4.32        8.05      2.99 o 
  -3   3  30        7.02        6.37      2.83 o 
  -2   3  30        7.60       10.18      1.57 o 
  -1   3  30      444.83      461.27     12.64 o 
   0   3  30        0.59        0.67      1.88 o 
   1   3  30       47.51       47.45      3.16 o 
   2   3  30       10.44       12.20      2.08 o 
   3   3  30       79.45       85.70      6.16 o 
  -3   4  30       43.71       53.34      3.08 o 
  -2   4  30       30.50       30.63      1.62 o 
  -1   4  30      296.85      287.01      7.43 o 
   0   4  30       33.67       33.85      3.64 o 
   1   4  30        2.29        3.63      1.12 o 
   2   4  30       28.60       32.00      1.70 o 
  -3   5  30       18.29       18.17      3.49 o 
  -2   5  30       16.76       21.79      1.73 o 
  -1   5  30        1.86        1.19      1.61 o 
   0   5  30       14.57       18.17      2.11 o 
   1   5  30       28.01       27.96      2.24 o 
   2   5  30        0.05        0.91      0.92 o 
  -2   6  30       69.39       72.26      3.12 o 
  -1   6  30        2.50        1.36      1.50 o 
   0   6  30        0.93        1.55      1.34 o 
   1   6  30      135.01      136.99      4.66 o 
  -1   7  30        0.68        0.00      1.33 o 
   0   7  30       17.29       17.73      1.75 o 
  -3   0  31      271.95      277.17     11.65 o 
  -1   0  31       32.73       33.94      5.32 o 
   1   0  31        0.66        1.16      1.77 o 
   3   0  31       55.70       42.92      3.66 o 
  -4   1  31       12.61       14.43      1.75 o 
  -3   1  31       66.57       73.58      4.35 o 
  -2   1  31      137.01      149.80      4.56 o 
  -1   1  31        2.45        2.62      1.75 o 
   0   1  31        6.34        8.16      1.61 o 
   1   1  31        3.34        3.83      0.98 o 
   2   1  31       47.72       51.77      2.43 o 
   3   1  31       40.31       48.54      2.59 o 
  -4   2  31        6.55        4.99      1.66 o 
  -3   2  31       27.00       23.77      3.33 o 
  -2   2  31        0.32       -0.36      1.45 o 
  -1   2  31      215.92      223.95      6.72 o 
   0   2  31      174.67      172.01      7.28 o 
   1   2  31      224.50      233.76      6.24 o 
   2   2  31        4.11        5.22      1.10 o 
  -3   3  31       22.97       21.71      2.46 o 
  -2   3  31       22.09       21.82      2.17 o 
  -1   3  31        0.00        1.25      1.61 o 
   0   3  31      102.43       92.77      5.29 o 
   1   3  31       83.22       99.80      3.70 o 
   2   3  31        0.13       -0.49      0.86 o 
  -3   4  31       28.64       38.89      2.46 o 
  -2   4  31       11.88       14.30      1.27 o 
  -1   4  31       12.51       10.75      1.79 o 
   0   4  31       20.62       25.15      2.79 o 
   1   4  31       87.73       92.10      3.16 o 
   2   4  31        5.55        6.95      1.52 o 
  -2   5  31       69.95       78.53      3.64 o 
  -1   5  31       42.72       40.06      2.48 o 
   0   5  31       14.81       18.68      2.32 o 
   1   5  31        0.00       -0.78      0.78 o 
  -1   6  31       14.10       14.28      1.75 o 
   0   6  31        1.30        0.72      1.01 o 
  -2   0  32       16.47       16.13      2.46 o 
   0   0  32      461.26      488.12     13.14 o 
   2   0  32       56.97       44.25      4.33 o 
  -3   1  32       10.39        9.19      1.99 o 
  -2   1  32       14.91       15.59      1.73 o 
  -1   1  32       33.90       38.54      2.68 o 
   0   1  32      112.41      119.76      4.86 o 
   1   1  32        0.32       -0.23      0.97 o 
   2   1  32        0.43       -0.96      0.96 o 
  -3   2  32       43.26       44.25      4.66 o 
  -2   2  32        9.07        8.62      1.37 o 
  -1   2  32       61.23       67.33      3.10 o 
   0   2  32      296.44      305.61      7.60 o 
   1   2  32        7.47        9.01      1.21 o 
   2   2  32        1.98        1.79      0.81 o 
  -3   3  32      201.81      247.84     13.81 o 
  -2   3  32      206.46      240.47      5.26 o 
  -1   3  32      132.37      139.18      4.86 o 
   0   3  32       10.62       11.89      1.90 o 
   1   3  32      225.06      231.91      5.67 o 
   2   3  32       12.82       11.98      1.65 o 
  -2   4  32        3.97        4.38      2.16 o 
  -1   4  32        0.13        0.42      1.25 o 
   0   4  32        0.02        1.23      1.03 o 
   1   4  32        1.09        1.83      1.08 o 
  -1   5  32        0.05        0.51      1.28 o 
   0   5  32        7.81        8.21      1.34 o 
   1   5  32        0.13        1.00      0.94 o 
  -3   0  33      121.70      136.09      6.65 o 
  -1   0  33       74.01       89.38      7.99 o 
   1   0  33      153.44      167.62      4.53 o 
  -3   1  33       45.66       44.59      3.99 o 
  -2   1  33        0.20       -1.06      1.06 o 
  -1   1  33      255.30      275.13      5.17 o 
   0   1  33        0.32        1.51      1.21 o 
   1   1  33       20.46       19.72      1.30 o 
  -3   2  33        3.79        4.66      2.00 o 
  -2   2  33        0.06        0.86      0.87 o 
  -1   2  33       37.54       40.84      2.26 o 
   0   2  33       12.36       13.74      1.79 o 
   1   2  33        0.20       -1.01      1.01 o 
  -2   3  33       50.30       59.11      3.17 o 
  -1   3  33        0.11       -0.03      1.08 o 
   0   3  33      129.92      142.28      3.94 o 
   1   3  33        1.76        2.23      0.92 o 
  -1   4  33        2.75        2.23      1.08 o 
   0   4  33      303.72      344.84      5.93 o 
   1   4  33      239.83      241.74     13.31 o 
  -1   5  33       42.50       36.46      4.33 o 
   0   5  33      137.93      139.08     18.47 o 
  -2   0  34       20.72       25.62      3.66 o 
   0   0  34      612.02      631.86     36.93 o 
  -2   1  34        0.49       -0.92      1.52 o 
  -1   1  34      155.00      169.33      3.58 o 
   0   1  34        0.07        0.84      1.14 o 
   1   1  34       79.98       90.35      2.94 o 
  -2   2  34       29.16       33.27      3.66 o 
  -1   2  34      107.88      114.99      3.75 o 
   0   2  34       90.66      101.38      2.74 o 
   1   2  34        0.42        0.50      1.16 o 
  -2   3  34        7.09        8.65      2.00 o 
  -1   3  34       33.65       37.83      1.82 o 
   0   3  34       40.67       42.59      2.02 o 
  -1   4  34      108.93      104.66     16.80 o 
   0   4  34       22.68       20.10      1.66 o 
  -1   0  35        5.39        6.65      1.52 o 
  -1   1  35      299.41      313.71      4.67 o 
   0   1  35        0.00        0.74      0.82 o 
  -1   2  35        0.15       -0.44      1.04 o 
   0   2  35       23.65       22.10      1.46 o 
                                                 
